# Supplementary material for: Inhibition of the Transcription Factor PU.1 Suppresses Tumor Growth in Mice by Promoting the Recruitment of Cytotoxic Lymphocytes Through the CXCL9-CXCR3 Axis
Source: Cancers (Basel). 2025 Aug 18;17(16):2684. doi: 10.3390/cancers17162684 (PMC12384184; doi:10.3390/cancers17162684)
Supplement: Supplementary file 1 [file cancers-17-02684-s001.zip]

Archive with 2 entries (2 files):
- cancers-3801872-supplementary figures.pdf
- cancers-3801872-supplementary tables.xlsx
