# Supplementary material for: Inhibition of the Transcription Factor PU.1 Suppresses Tumor Growth in Mice by Promoting the Recruitment of Cytotoxic Lymphocytes Through the CXCL9-CXCR3 Axis
Source: Cancers (Basel). 2025 Aug 18;17(16):2684. doi: 10.3390/cancers17162684 (PMC12384184; doi:10.3390/cancers17162684)
Supplement: Supplementary file 1 [file cancers-17-02684-s001.zip › cancers-3801872-supplementary tables.xlsx]

## Sheet: Table S1
Table S1. List of antibodies used
Target	Catalog #	Source	Fluorophore
CD3	53-0032-82	ebioscience	AF-488
F4/80	MCA497PE	Bio-rad	PE
Tbet	12-5825-82	ebioscience	PE
GATA3	15-9966-42	ebioscience	PE-Cy5
CD8a	100758	BioLegend	AF-594
CD80	25-0801-80	ebioscience	PE-Cyanine7
CD25	25-0251-82	Invitrogen	PE-Cyanine7
CD45	67-0451-82	Invitrogen	Super Bright™ 702
CD206	56-2061-82	Invitrogen	AF700
CD4	100536	BioLegend	AF700
FOXP3	126419	BioLegend	BV421
CD11b	46-0112-82	Invitrogen	Percp-eF710
NK1.1	63-5941-82	Invitrogen	SB600
Granzyme B	46-8898-82	Invitrogen	Percp-eF710
Fixable Viability Dye	65-0865-14	Invitrogen	AF780
MHC Class II (I-A/I-E)	12-5321-81	ebioscience	PE
CD8a	100712	BioLegend	APC
CD163	61-1631-82	Invitrogen	PE-eF610
CD86	25-0862-80	Invitrogen	PE-Cyanine7
CD38	46-0381-80	Invitrogen	PerCP-ef710
CD138	142505	Biolegend	APC
B220	12-0452-82	Invitrogen	PE
CD4 (mAb)	Ab183685	ABcam	N/A
CD8 (mAb)	Ab217344	ABcam	N/A
Granzyme B (mAb)	Ab4059	ABcam	N/A
Goat anti-Mouse IgG (HRP conjugated pAb)	Ab6721	Abcam	N/A
CD163 (mAb)	Ab182422	ABcam	N/A
CD68 (mAb)	Ab125212	ABcam	N/A

## Sheet: Table S2
Table S2. Differential gene expression list induced by DB in TAMs
SYMBOL	Gene ID	FC in Log2	Adj P
Dmbt1	12945	-5.1514	0.0376504
Krt8	16691	-4.91459	0.00106248
Krt18	16668	-4.15384	0.00662415
Krt19	16669	-2.46681	0.0180234
Nr1i2	18171	-1.07824	0.00360996
Hspa1b	15511	1.02991	0.000158922
Rgs16	19734	1.06275	0.044919
Hspa1a	193740	1.06897	0.0122213
Cxcl9	17329	1.07438	0.01098
Hbegf	15200	1.08105	0.0497083
Hspb1	15507	1.08878	0.0122213
Ccn1	16007	1.16611	0.0272444
Sdcbp2	228765	1.17897	0.0239878
A130040M12Rik	319269	1.18415	0.0239878
Stk32c	57740	1.22452	0.0491243
Ear2	13587	1.23421	0.00696405
Prdm1	12142	1.23614	0.0415071
Nedd9	18003	1.27644	0.0270927
Gimap8	243374	1.28625	0.0343976
Akap12	83397	1.31404	0.025467
Gem	14579	1.31626	0.00656192
2900026A02Rik	243219	1.33456	0.0491243
AA467197	433470	1.3414	0.0315555
Ms4a4d	66607	1.36834	0.0412587
Thy1	21838	1.41884	0.0336287
Cdc42ep3	260409	1.44163	0.0403973
Angptl4	57875	1.47147	0.0420437
Ccl11	20292	1.52043	0.0372458
Cfap69	207686	1.52161	0.0239878
Spata13	219140	1.52404	0.0104999
Ecscr	68545	1.54123	0.0313346
Kank3	80880	1.55156	0.0435395
4930523C07Rik	67647	1.55238	0.0239878
Spry1	24063	1.55322	0.015398
Rnf122	68867	1.5755	0.0229456
Gimap1	16205	1.57668	0.00662415
Cav1	12389	1.59512	0.022804
Id1	15901	1.61853	0.0284299
Ece1	230857	1.61968	0.0403973
Ramp2	54409	1.63992	0.0373447
Gimap6	231931	1.6454	0.019611
Zeb1	21417	1.67713	0.0144274
Fabp4	11770	1.70004	0.025467
Kitl	17311	1.70419	0.0330747
F2r	14062	1.71513	0.044451
Prr5	109270	1.71882	0.0400805
Id3	15903	1.72454	0.0230795
Kcnj2	16518	1.72584	0.0376645
Trp53i11	277414	1.72862	0.0131795
Cd200	17470	1.74017	0.0265057
Pcdh17	219228	1.75754	0.025467
Cyb561	13056	1.75791	0.0387441
Gimap5	317757	1.76342	0.0137119
6430562O15Rik	320893	1.76522	0.0491243
Kcnj15	16516	1.77531	0.0239878
Adamts7	108153	1.77616	0.0318875
Msrb3	320183	1.78221	0.0308087
Dll1	13388	1.78551	0.0232009
Angpt2	11601	1.7872	0.0217272
Ttc9	69480	1.79324	0.0218136
Inhbb	16324	1.79567	0.0491243
Adamts9	101401	1.79728	0.0161431
Gimap4	107526	1.79844	0.00656192
Epas1	13819	1.81947	0.0203491
Nid1	18073	1.8215	0.0286828
Itga2	16398	1.82248	0.0494895
Arhgef5	54324	1.82715	0.0286828
Lamb1	16777	1.82725	0.042013
Celf4	108013	1.82981	0.0441767
Tll1	21892	1.8385	0.0497083
Igfbp7	29817	1.84446	0.043872
Epha2	13836	1.85667	0.023923
Clca3a1	12722	1.8576	0.0286828
Piezo2	667742	1.85832	0.0363189
Adgrg3	54672	1.85863	0.0142082
Pxdc1	66895	1.86101	0.0269706
Pxdn	69675	1.87197	0.0491243
Pdgfb	18591	1.88299	0.0270927
Ddah2	51793	1.88776	0.0444407
Trim72	434246	1.8971	0.026983
Chst1	76969	1.89997	0.0284265
Adgrf5	224792	1.90134	0.0169455
Edn1	13614	1.90537	0.00215193
Mpp3	13384	1.90572	0.0234308
Pde2a	207728	1.90625	0.0229456
Rhbdl2	230726	1.91202	0.0239878
Flt1	14254	1.9182	0.0198016
Plcb1	18795	1.91961	0.0234308
Vash1	238328	1.92258	0.0178693
Tshz2	228911	1.92714	0.0239878
Kctd12b	207474	1.92861	0.0310343
Nrarp	67122	1.93491	0.0336287
Bean1	65115	1.93934	0.0169455
Notch4	18132	1.94802	0.0189328
Tafa3	329731	1.9485	0.0415071
Arhgef28	110596	1.94941	0.0213985
NA	100502760	1.95732	0.00090616
Itga3	16400	1.95782	0.00656192
Afap1l1	106877	1.95841	0.0305229
Nt5e	23959	1.96142	0.0136951
Rab3b	69908	1.96283	0.0159686
Csgalnact1	234356	1.96439	0.0497083
Lysmd2	70082	1.96686	0.0122213
Fam131a	78408	1.96821	0.0491243
Erg	13876	1.97568	0.0218136
Prex2	109294	1.97594	0.00886813
F11r	16456	1.98381	0.0131795
Ptk7	71461	1.98617	0.0375917
Meox1	17285	1.99314	0.0479944
Dchs1	233651	1.99318	0.0275193
Atp8b1	54670	1.99357	0.0484455
Dysf	26903	1.99397	0.014024
Sncaip	67847	1.99638	0.039008
Ubd	24108	1.99653	0.00662415
Trim16	94092	1.999	0.0270927
S1pr1	13609	1.99947	0.00995029
Egfl7	353156	2.00066	0.0131409
Lrrc3b	218763	2.00421	0.0425606
Shank3	58234	2.00802	0.0130876
Septin4	18952	2.01037	0.0239878
Nos3	18127	2.01066	0.0286828
Tmem204	407831	2.01088	0.0239878
Pcdh12	53601	2.01207	0.0444407
Hoxd8	15437	2.01246	0.0257224
Apln	30878	2.01371	0.01098
Alox12	11684	2.01462	0.0126168
Fgd5	232237	2.01773	0.023923
Hoxb7	15415	2.01774	0.0375917
Ror2	26564	2.01872	0.0336287
Ackr3	12778	2.01983	0.0300569
Kcnq1	16535	2.02573	0.0430281
Emp2	13731	2.02637	0.0234308
Kcne3	57442	2.03208	0.0270927
Vsig2	57276	2.03306	0.0164109
Lama3	16774	2.03523	0.0169455
Spns2	216892	2.03526	0.0165272
Chst7	60322	2.03726	0.0467527
Ppm1j	71887	2.04453	0.00656192
Ushbp1	234395	2.05319	0.0168995
Col13a1	12817	2.05859	0.0259144
Ccn2	14219	2.06583	0.00656192
Fam110d	72690	2.0698	0.0237081
Ly6c1	17067	2.07135	0.00696405
Cavin3	109042	2.07687	0.0230795
Ct55	75013	2.07998	0.0415071
Hecw2	329152	2.0805	0.0144274
Disp2	214240	2.08176	0.0497083
Sox18	20672	2.08237	0.026983
Tcim	69068	2.08357	0.0239878
Plxna2	18845	2.09003	0.00610089
Plvap	84094	2.09041	0.0136951
C1qtnf1	56745	2.0958	0.0484455
Bok	51800	2.09643	0.0463272
Cdh5	12562	2.10007	0.010057
Rasip1	69903	2.10129	0.0144274
Cxcl12	20315	2.10386	0.00106248
Fam171a2	217219	2.10395	0.0305229
Pecam1	18613	2.10502	0.0154239
Sox13	20668	2.1067	0.0270927
Kdr	16542	2.11212	0.0144274
Gpr4	319197	2.1147	0.00696405
Clca2	229933	2.11745	0.01098
Gm14207	100043609	2.12012	0.042591
Clec1a	243653	2.12094	0.023923
Bcl6b	12029	2.12142	0.00941588
Cmtm8	70031	2.12522	0.0497083
Gprc5a	232431	2.1273	0.01098
Sema3f	20350	2.12747	0.0140137
Wscd1	216881	2.12901	0.030005
Cdkn2b	12579	2.13131	0.025467
Tbxa2r	21390	2.13647	0.0451236
Prnd	26434	2.14124	0.0144519
Gpihbp1	68453	2.14767	0.0151754
Ctla2a	13024	2.14853	0.00766656
Sema3a	20346	2.14924	0.00625419
Lpar4	78134	2.15336	0.0333875
Fam167b	230766	2.17057	0.0114318
Mmrn2	105450	2.17158	0.0139722
Tspan18	241556	2.17235	0.0161061
Vwa1	246228	2.17463	0.0154621
Dll4	54485	2.17528	0.0141913
Ebf3	13593	2.17974	0.025467
Cd300lg	52685	2.1923	0.0161431
Esam	69524	2.19282	0.0131409
Sox17	20671	2.19335	0.0237081
Robo4	74144	2.19394	0.00662415
C1qtnf9	239126	2.1942	0.0122869
Adgrl4	170757	2.19683	0.0126168
Palmd	114301	2.19918	0.00766656
Grb10	14783	2.20451	0.0144519
Pcdh19	279653	2.20802	0.00610089
Cpne8	66871	2.21182	0.0491243
Emcn	59308	2.21252	0.0130876
Smoc2	64074	2.214	0.0333256
Lmcd1	30937	2.21981	0.0274099
Arhgef15	442801	2.21989	0.00857954
Khdrbs3	13992	2.22095	0.0191687
Ldb2	16826	2.22515	0.0107602
Esm1	71690	2.22644	0.0188125
Myct1	68632	2.22923	0.0104999
Prrg3	208748	2.23334	0.00696405
Hey1	15213	2.2337	0.0237081
Adcy4	104110	2.23401	0.00662415
Fat4	329628	2.24004	0.00832872
Efnb2	13642	2.24048	0.0104999
Efna1	13636	2.24368	0.0144274
Tie1	21846	2.24725	0.0131409
Sox7	20680	2.25991	0.0126168
Ccdc3	74186	2.26209	0.0491243
Chst2	54371	2.26895	0.010057
Cyyr1	224405	2.27564	0.0467527
She	214547	2.27878	0.0126168
Tmem47	192216	2.28501	0.0124148
Unc45b	217012	2.2873	0.00656192
Rnd1	223881	2.30323	0.00838522
Tmem88	67020	2.30391	0.00656192
Igfbp3	16009	2.30439	0.010057
Podxl	27205	2.30931	0.00662415
NA	100503677	2.32671	0.0376645
Exoc3l2	74463	2.34335	0.0123817
Mall	228576	2.36302	0.00610184
Ptprb	19263	2.36642	0.00610184
Meox2	17286	2.37085	0.00656192
Ccm2l	228788	2.37837	0.0110649
Gm19590	100503198	2.38348	0.0333875
C130074G19Rik	226777	2.39479	0.00696405
Tacr1	21336	2.46304	0.0260091
Nkd2	72293	2.47557	0.0430281
Fzd8	14370	2.47598	0.0237081
Ablim3	319713	2.4953	0.0161431
Hoxd9	15438	2.5027	0.0497083
Cpne7	102278	2.50733	0.0130029
2200002D01Rik	72275	2.52163	0.00389789
Pcsk6	18553	2.52863	0.0131409
Tmem252	226040	2.5458	0.000132411
Slco2a1	24059	2.54762	0.00610089
Bik	12124	2.55919	0.0218136
Lurap1l	52829	2.55938	0.0229456
Gja5	14613	2.56312	0.00656192
Lhx6	16874	2.56722	0.00349475
Gnai1	14677	2.6273	0.025467
Tnfsf18	240873	2.63348	0.00343918
Rbp7	63954	2.63683	0.00688504
Rbfox3	52897	2.63859	0.0234308
Selp	20344	2.70847	0.00662415
Klhl4	237010	2.73126	0.00656192
Depp1	213393	2.73814	0.000375972
Add2	11519	2.89773	0.0430281
Dkk2	56811	2.91437	0.0131409
Tek	21687	2.92208	0.00656192
Akr1c14	105387	2.98998	0.0171756
Clec14a	66864	3.09474	0.00137815
Car2	12349	3.33755	7.59e-05

## Sheet: Table S3
Table S3. Enhanced functional gene nodes in tumor tissues
Combo vs DB node
EnrichmentMap::Genes	EnrichmentMap::Name	EnrichmentMap::NES (Dataset 1)	EnrichmentMap::fdr_qvalue (Dataset 1)
KAZN|NUMA1|CNFN|GRHL2|IRF6|KRT80|WNT16|STFA1|GPRC5D|STFA2|STFA3|CSTA1|PALLD|ABCA12|RBPJ|CD109|SCEL|SGPP1|DSG4|SHARPIN|FOXN1|STFA2L1|TFAP2A|ROCK2|BCL11B|POU3F1|ZFP36L1|MADCAM1|CSTA3|CSTDC4|FOXC1|YAP1|LATS1|PLEC|TMEM79|CSTA2|ERRFI1|SPRR1B|DSP|CYP27B1|PTGS2|PPHLN1|POU2F3|PSAP|ASAH1|OVOL2|KRT6A|CDH3|TGM1|CDSN|KRT8|HOXA7|ANXA1|NOTCH1|IL1A|SAV1|EXPH5|INTU|EZH2|KRT1|MACROH2A1|IFT74|DNASE1L2|GAK|KRT17|ME…	GOBP_KERATINOCYTE_DIFFERENTIATION	1.7682	0.0263
SHH|NSUN2|IRF6|WNT16|STFA1|TNFRSF19|STFA2|LGR4|STFA3|CSTA1|ABCA12|TRADD|CLDN4|SUFU|SCEL|SGPP1|FOXN1|COL5A2|STFA2L1|ROCK2|BCL11B|ZFP36L1|FGF7|MADCAM1|CSTA3|PDGFA|CSTDC4|COL1A1|BCL2|FOXE1|SOX18|IL18|LATS1|TMEM79|CSTA2|FOXQ1|SPRR1B|DSP|IGFBP5|LDB2|PTGS2|POU2F3|CLDN13|ASAH1|ACER1|OVOL2|LAMA5|CDH3|TGM1|CDSN|KRT8|CLDN1|FZD6|SMAD4|ANXA1|NOTCH1|GRHL3|TCF7L1|SAV1|DLL1|RUNX3|EZH2|JUP|FLG|TMPRSS13|FLG2|TCF7…	GOBP_SKIN_DEVELOPMENT	1.7636	0.0469
NUMA1|SHH|ACVR1B|NSUN2|TNFRSF19|LGR4|NF1|RBPJ|TRADD|CD109|KRT27|DSG4|KRTAP6-2|FOXN1|PUM2|FGF7|KRTAP21-1|PDGFA|BCL2|FOXE1|SOX9|INHBA|SOX18|TMEM79|FOXQ1|NORAD|IGFBP5|ATP7A|LDB1|LDB2|PTGS2|HDAC1|PLA2G10|LAMA5|TRPS1|LHX2|RUNX1|AKT1|CDH3|FZD6|SMAD4|GLI2|GAL|CTSL|NOTCH1|SAV1|DLL1|INTU|RUNX3|MFSD12|EXT1|APCDD1|NSDHL|NGFR|DNASE1L2|HDAC2|SOSTDC1|KRT17|VANGL2|FUZ|GORAB|DKK4|NOM1|MSX2|SNAI1|WNT5A|TGFB2|FERM…	GOBP_SKIN_EPIDERMIS_DEVELOPMENT	1.753	0.0211
EREG|NOTCH2|IRF6|WNT16|FERMT1|OVOL1|EPPK1|SLURP2|CD109|SNAI2|ZFP36|BCL11B|TWIST2|ZFP36L1|FGF7|ZEB1|CASK|NFATC1|KDF1|YAP1|EFNB2|PTCH1|STXBP4|SFN|MDK|KRT2|CDH13|SLURP1|VDR|CRNN|FGFR2|OVOL2|REG3A|CDH3|PPARD|TGM1|KIF3A|HAS2|PTPRK|IFT122|CTSL|TRP63|FST|REG3G|IFT88|IFT52|INTU|KLF9|IFT172|IFT74|LRG1|IFT80|IFT57|MED1|KLK8|FGF10|SRSF6|PRKD1|SDR16C5	GOBP_KERATINOCYTE_PROLIFERATION	1.7458	0.0388
FA2H|KLF4|ACER1|ABCA12|CLDN4|PNPLA1|MET|CYP26B1|CLDN1|ELOVL1|NCOR2|LSR|CDH1|TRP63|GRHL3|ALOX12|KDF1|KRT1|FLG|IL18|TMPRSS13|FLG2|TMPRSS11F|ALOX12B|PLEC|ALOXE3|TMEM79|STMN1|HRNR|HDAC3|SFN|SCD1|UGCG|NCOR1|GRHL1|STARD7|GAK|GBA|CLDN13|KRT16|SRF	GOBP_REGULATION_OF_WATER_LOSS_VIA_SKIN	1.7324	0.0612
SPRY1|SHH|SAPCD2|LGR4|ZNRF3|RBPJ|BMP4|PLEKHA4|BMP7|DVL3|GATA5|PAX2|PAX8|WNT9B|DAB2|CTHRC1|DVL1|FGF2|HOXC11|FGF7|PDGFA|MAGED1|WNT7B|SOX9|DVL2|LRP6|FZD2|NTN4|FRS2|RSPO2|CD34|AJAP1|HOXB7|CELSR3|EDN1|EDNRA|AGTR1B|WNT2|ROR2|AGT|GREM1|SFRP5|WNT3A|CSF1|STOX1|FZD6|ETV5|ABL2|SULF1|GRHL3|SALL1|PKHD1|AR|MKS1|APCDD1|ABL1|FGF1|PHB2|NGFR|BTBD7|SIX2|VANGL2|BMPR1A|FGFR1|MSX1|MESP1|RUNX2|GATA3|CITED2|WNT5A|SMO|NO…	GOBP_REGULATION_OF_ANIMAL_ORGAN_MORPHOGENESIS	1.7304	0.0035
SHH|KRT80|EPPK1|DES|KRT27|KRT9|KRT31|KRT13|KRT15|KRT32|KRT4|KRT33B|KRT34|PRPH|GFAP|KRT39|KRT40|KRT35|KRT42|KRT19|KRT33A|BFSP2|KRT23|TCHH|BFSP1|PLEC|KRT36|KRT84|KRT2|DSP|KRT14|KRT16|KRT25|PKP2|MTM1|NEFM|KRT6A|AGFG1|DNAJB6|KRT8|KRT75|KRT10|VIM|INA|KRT83|PKP1|KRT72|KRT5|KRT1|KRT7|KRT82|FLG|NEFH|KRT86|KLHL24|KRT6B|NEFL|KRT76|KRT73|KRT79|KRT90|KRT78|KRT87|KRT77|KRT17|KRT74|GM5414|GM5478|KRT71|KRT81|KR…	GOBP_INTERMEDIATE_FILAMENT_ORGANIZATION	1.7298	0.0337
NOTCH2|IRF6|OVOL1|EPPK1|CD109|SNAI2|ZFP36|BCL11B|TWIST2|ZFP36L1|FGF7|ZEB1|CASK|NFATC1|KDF1|YAP1|EFNB2|PTCH1|STXBP4|SFN|MDK|SLURP1|VDR|CRNN|FGFR2|OVOL2|REG3A|CDH3|TGM1|KIF3A|HAS2|PTPRK|IFT122|CTSL|TRP63|REG3G|IFT88|IFT52|INTU|KLF9|IFT172|IFT74|LRG1|IFT80|IFT57|MED1|FGF10|SRSF6|PRKD1	GOBP_REGULATION_OF_KERATINOCYTE_PROLIFERATION	1.7297	0.0207
KAZN|CNFN|KRT80|GPRC5D|SPRR2D|ABCA12|SHARPIN|CYP26B1|KRT4|SPRR2B|SPRR2E|SPRR2F|EVPL|PPL|TGM3|TMEM79|SFN|KRT84|KRT2|SPRR1B|PPHLN1|KRT16|KRT6A|CDH3|TGM1|CDSN|KRT8|KRT75|IL1A|KRT83|KRT72|KRT5|KRT1|KRT7|KRT82|CASP14|KRT86|KRT6B|LOR|KRT76|SPRR1A|SPRR2H|SPRR2I|CERS3|HRNR|SPRR2K|SPRR3|KRT73|KRT79|SPRR4|KRT90|KRT78|KRT87|KRT77|KRT17|KRT74|GM5414|GM5478|KRT71|KRT81|KRT88|KRTAP6-5	GOBP_KERATINIZATION	1.7201	0.0425
FOXF1|WNT5A|SAPCD2|EXOC5|ZNRF3|MYO9A|WNT7A|PLEKHA4|DVL3|DCHS1|CAMSAP3|FAT1|SCRIB|WNT9B|TRAF3IP1|SYNE4|NPHP1|MED12|DAB2|FAT4|CTHRC1|DVL1|CRB3|FOXF2|WNT11|ERBB4|WNT7B|MLLT3|PTK7|DVL2|LRP6|FZD2|FZD1|CELSR1|FZD3|DLG3|AJAP1|CPLANE1|ACTG1|RAC1|CELSR3|LAMA3|BRSK1|SEC24B|SFRP1|LAMA5|NUMB|ROR2|DLG5|LAMA1|MSN|SFRP5|PAFAH1B1|GPC3|WDR1|FZD6|SFRP2|ANKRD6|ABL2|TCF15|OPHN1|TRP63|GRHL3|BRSK2|NKD1|RPGRIP1L|SLC9A3…	GOBP_MORPHOGENESIS_OF_A_POLARIZED_EPITHELIUM	1.7167	0.0409
AIDA|SHH|2210016L21RIK|TNN|GLI1|RNF43|ZNRF3|DAB2IP|DKK2|SOST|PRICKLE1|RNF213|NLK|STK11|ALPK2|AXIN1|AXIN2|OTUD5|TMEM88|DAB2|CTHRC1|DDIT3|DKKL1|FOXO3|CDH2|SOX9|LRP6|LATS1|TMEM131L|SOX13|CYLD|MDK|HMGA2|SIAH2|LRP1|AMFR|RAPGEF1|AMER1|HDAC1|TMEM64|WNT5B|NOTUM|ROR2|TPBGL|SOX10|LECT2|GREM1|SFRP5|TLE2|SHISA2|WIF1|CXXC4|TRABD2B|MCC|TBX18|SHISA3|RBMS3|TMEM170B|GSK3B|AMER2|FZD6|APC2|MIR154|PFDN5|PTPRU|NOTCH1…	GOBP_NEGATIVE_REGULATION_OF_WNT_SIGNALING_PATHWAY	1.7119	0.0468
SHH|SVIL|MYOZ1|CFLAR|RCAN1|SAP30|VAX1|MYMX|KLHL40|FOXP1|NR1D2|BCL2|CACNA1S|IGF2|HEYL|PSMA6|MYF6|MEF2C|FOS|BCL9L|SYNB|RB1|WNT3A|HLX|ANKRD1|HLF|PDLIM3|KRAS|MEG3|NOTCH1|PAX7|CDK5|DLL1|BTG2|XK|DDX5|TCF7L2|DYSF|FOXL2|SNW1|RBM24|LEMD3|HDAC6|CFL2|ELN|CITED2|FLOT1|COPS2|UQCC2|METTL21C|SHOX2|SKIL|MIR669A-2|S100B|MIR669A-3|CYP26B1|GPCPD1|MYLPF|CAV2|MNX1|PPP3CA|BVES|EMD|TAFAZZIN|FGFRL1|USP2|POPDC3|BIN3|PHOX…	GOBP_SKELETAL_MUSCLE_ORGAN_DEVELOPMENT	1.7053	0.0305
SPRY1|GDF6|SHH|HS3ST3A1|LGR4|WNT1|HS2ST1|BMP4|VCAN|HS3ST3B1|BMP7|PAX2|PBX1|DCHS1|PAX8|WNT9B|HES5|FAT4|AQP1|FGF2|BDNF|PDGFB|MAGED1|BCL2|WNT7B|FOXC1|CD44|IRX3|SOX9|YAP1|EFNB2|GREB1L|HEYL|PTCH1|HES1|ARG2|KLHL3|CITED1|POU3F3|BASP1|HOXB7|MEF2C|TSHZ3|GSTA3|EDNRB|EDNRA|RET|MTSS1|WNT6|AGTR1B|LAMA5|FMN1|HEY1|OSR1|DSPP|DLG1|AGT|RARA|GREM1|BMPER|MYC|MIR216B|JAG1|SMAD4|NOTCH1|PTPRO|TCF21|SALL1|DLL1|GLI3|ILK|…	GOBP_KIDNEY_EPITHELIUM_DEVELOPMENT	1.6992	0.0388
SHH|KRT80|EPPK1|DES|KRT27|KRT9|KRT31|KRT13|KRT15|KRT32|KRT4|KRT33B|KRT34|SYNM|CLN8|PRPH|GFAP|KRT39|KRT40|KRT35|KRT42|KRT19|SYNC|KRT33A|BFSP2|KRT23|TCHH|BFSP1|NES|EVPL|PPL|PLEC|KRT18|KRT36|KRT84|KRT2|DSP|KRT14|KRT16|KRT25|PKP2|DST|MTM1|NEFM|KRT6A|ATF2|AGFG1|FAM83H|DNAJB6|KRT8|KRT75|KRT10|VIM|ATXN3|INA|MACF1|KRT83|PKP1|KRT72|RAF1|KRT5|KRT1|KRT7|KRT82|FLG|NEFH|KRT86|KLHL24|KRT6B|NEFL|KRT76|ATP8A2|KR…	GOBP_INTERMEDIATE_FILAMENT_BASED_PROCESS	1.6955	0.0471
SPRY1|FOXA1|DAB2IP|BMP4|BMP7|LDLRAD4|SDCBP|AXIN2|NKX2-1|DAB2|CLASP2|CLASP1|COL1A1|FOXC1|LOXL2|SPRED3|MDK|PHLDB1|GCNT2|TGFBR1|DAG1|IL6|BAMBI|OVOL2|BCL9L|TGFB1I1|TGFBR2|GREM1|PPP2CA|IL1B|JAG1|SMAD4|LEF1|NOTCH1|FERMT2|RGCC|AGER|SDHAF2|EZH2|SMAD3|TCF7L2|POFUT2|EFNA1|EPHA4|HDAC2|FUZ|MYOCD|ACVR1|BMPR1A|SMAD2|IL17RD|GATA3|SNAI1|ISL1|TGFB2|TBX20|FOXA2|NOG|TRIM62|SPRED1|PHLDB2|SPRED2|TIAM1|SMAD7|DACT3|SPR…	GOBP_REGULATION_OF_EPITHELIAL_TO_MESENCHYMAL_TRANSITION	1.695	0.0344
WNT5A|SAPCD2|EXOC5|ZNRF3|WNT7A|PLEKHA4|DVL3|DCHS1|WNT9B|NPHP1|MED12|DAB2|FAT4|CTHRC1|DVL1|FOXF2|WNT11|ERBB4|WNT7B|MLLT3|PTK7|DVL2|LRP6|FZD2|FZD1|CELSR1|FZD3|DLG3|CPLANE1|RAC1|CELSR3|BRSK1|SEC24B|SFRP1|ROR2|SFRP5|PAFAH1B1|GPC3|WDR1|FZD6|SFRP2|ANKRD6|ABL2|TRP63|GRHL3|BRSK2|NKD1|RPGRIP1L|PKHD1|INTU|MKS1|SPAG6L|HNF4A|DACT1|ABL1|JHY|ALMS1|ASTN2|RYK|TTC8|VANGL2|IFT20|FUZ|WDPCP	GOBP_ESTABLISHMENT_OF_TISSUE_POLARITY	1.6942	0.0522
EMX2|FOXF1|LHX1|RET|SHH|GATA3|SOX9|OSR1|BMP4|PAX2|LZTS2|SOX8|TBX18|SOX17|NPHP3|MECOM|NFIA|SIX1|TSHZ3|ALDH1A2	GOBP_URETER_DEVELOPMENT	1.6917	0.0764
CCN1|ACVR2B|ACVR2A|RUNX2|WNT5A|NIPBL|ALOX5|GPM6B|WNT10B|BMP4|RXRA|PTPN11|OXT|PTGER4|BMP7|WNT4|BMP6|FZD9|TFAP2A|OSR2|ADGRV1|BMP2|NELL1|ATRAID|LRP6|KL|PKDCC|FGFR3|FBN2|CNMD|MIA3|MEF2C|ADRB2|VDR|SOX11|OSR1|SLC8A1|TENT5A|FAM20C|ISG15|PTH|ANO6|ACTN3|BMPR1B|P2RX7|ZBTB16|BMPR2|SCUBE2|PTN|TAC1|THRB|SMAD3|TACR1|TMEM119|RXRB|CD276|ACVR1|BMPR1A|TOB2|ATP2B1|ASXL2	GOBP_POSITIVE_REGULATION_OF_OSSIFICATION	1.6891	0.0914
CHST1|ALDH1A7|B3GALNT2|CHST4|UAP1|CHST2|PGM3|DPAGT1|GNPNAT1|OGA|UAP1L1|GFPT1|GNPDA1|CTBS|GFPT2|HEXB|GNPDA2|FN3K|NANP|MDP1|CHIL3|CHIL1|OVGP1|MGAT1|ST6GAL1|ST6GAL2|CHIT1|B4GALNT2|RENBP|AMDHD2|CHIA1|CHST5|CHST3|NAGK|GNE|OGT|NPL|CHIL4|EXTL2|MGAT3|CHIL5|CHIL6|CSGALNACT1|ALDH1A1|CHST7	GOBP_AMINO_SUGAR_METABOLIC_PROCESS	1.6788	0.0615
FOXF1|MSX1|SHH|WNT5A|MYCN|SMO|BMP4|BMP7|SHOX2|DCHS1|PRRX1|FAT4|FGF7|ZEB1|NFIB|CTNNBIP1|FOXP1|PDGFA|WNT11|BMP2|PRKAR1A|SOX9|PHF14|HAND2|LRP6|IRS2|IRS1|CHRD|FOXP2|FGF4|SIX1|FGFR2|CTNNB1|OSR1|WNT2|TGFBR2|LRP5|MYC|TBX18|GPC3|FGF9|LMNA|GAS1|ARHGAP5|IHH|PTN|PRRX2|FBXW4|SIX2|TBX1|KDR|TBX2|HMGB1|BMPR1A|FGFR1	GOBP_MESENCHYMAL_CELL_PROLIFERATION	1.6768	0.0102
SPRY1|SHH|HS3ST3A1|LGR4|WNT1|HS2ST1|BMP4|VCAN|HS3ST3B1|BMP7|PAX2|PBX1|DCHS1|PAX8|WNT9B|FAT4|OSR2|FGF2|BDNF|MAGED1|BCL2|FOXC1|CD44|SOX9|GREB1L|PTCH1|HES1|ARG2|CITED1|HOXB7|TSHZ3|GSTA3|RET|WNT6|AGTR1B|LAMA5|FMN1|HEY1|OSR1|DSPP|DLG1|AGT|RARA|GREM1|BMPER|MYC|MIR216B|SMAD4|TCF21|SALL1|ZBTB16|GLI3|ILK|SMAD3|FGF1|LZTS2|SIX2|CER1|FGFR1|SMAD2|ADAMTS16|GATA3|CITED2|HNF1B|SMO|NOG|WNT4|PGF|SMAD7|AGTR2|NPNT|R…	GOBP_MESONEPHROS_DEVELOPMENT	1.6731	0.0941
SHH|NSUN2|IRF6|SULT2B1|WNT16|STFA1|TNFRSF19|STFA2|LGR4|STFA3|CSTA1|ABCA12|TRADD|GSDME|SCEL|SGPP1|FOXN1|STFA2L1|ROCK2|BCL11B|FGF2|ZFP36L1|FGF7|MADCAM1|CSTA3|ALDH3A2|PDGFA|CSTDC4|BCL2|FOXE1|SOX18|LATS1|MCOLN3|KLF7|TMEM79|POU4F3|CSTA2|ESRP1|MIR96|CUX1|FOXQ1|FGFR3|TRIOBP|SPRR1B|CLIC5|SLITRK6|DSP|IGFBP5|MYO3B|GRXCR2|ALG10B|GFI1|LDB2|PTGS2|CLRN2|MYO3A|POU2F3|TPRN|KRT12|ASAH1|OVOL2|LAMA5|MAFG|SVEP1|KEAP…	GOBP_EPIDERMIS_DEVELOPMENT	1.6703	0.0283
WNT5A|ZNRF3|RSPO1|WNT7A|PLEKHA4|DVL3|RNF213|WNT4|TIAM1|WNT9B|FZD9|MED12|DAB2|FZD8|CTHRC1|DVL1|WNT11|WNT7B|MLLT3|PTK7|FZD10|DVL2|LRP6|FZD2|SFRP4|FZD1|CELSR1|FZD3|FRZB|RAC1|FZD4|CELSR3|RSPO3|SFRP1|ROR2|SFRP5|FZD5|DAAM2|GPC3|FZD6|SFRP2|MIR154|CCDC88C|FZD7|ANKRD6|MYOC|ABL2|GRHL3|NKD1|MKS1|CSNK1E|DACT1|ABL1|IFT80|CSNK1D|RYK|VANGL2	GOBP_NON_CANONICAL_WNT_SIGNALING_PATHWAY	1.6688	0.0239
SPRY1|SHH|LGR4|WNT1|AREG|BMP7|PAX2|PAX8|COL4A1|WNT9B|EGF|PGR|FAT4|TIE1|FGF2|MAGED1|BCL2|NFATC1|PML|CD44|CTSH|ESRP1|NRARP|ANGPT1|CITED1|ESRP2|MMP14|PPP1CA|EDN1|EDNRA|LAMA5|SRC|WNT2|GREM1|KRAS|NRP1|SMAD4|LEF1|ETV5|NOTCH1|FKBPL|SALL1|PKHD1|KDM5B|GLI3|IHH|RDH10|PHB2|TMEM67|SIX2|TEK|GNA13|FOXF1|ADAMTS16|BTRC|MSX2|CITED2|MYCN|FOXA2|STK4|NOG|CLIC4|WNT4|GDNF|PLXND1|TNF|DLL4|BMP2|PSPN|IGF1|PPP3R1|TMEM59L|…	GOBP_BRANCHING_MORPHOGENESIS_OF_AN_EPITHELIAL_TUBE	1.6676	0.0712
FGFR2|CTNNB1|SHH|KRT25|KLF4|SNAI1|TGFB2|SMO|RUNX1|KRT27|PLOD3|TFAP2A|GLI2|CTSL|FGF7|GSDMA3|NOTCH1|TRP63|FST|BCL2|FOXE1|INTU|RUNX3|DLX3|EXT1|FLG2|LAMC1|TMEM79|KLK14|FOXQ1|NGFR|WNT10A|SOSTDC1|DICER1|IGFBP5|ATP7A|KRT17|SMARCA4|GORAB|FGF10|KRT71|PLA2G10	GOBP_EPIDERMIS_MORPHOGENESIS	1.6669	0.0051
SHH|TNN|GLI1|ZNRF3|DAB2IP|DKK2|SOST|PRICKLE1|STK11|AXIN1|AXIN2|OTUD5|TMEM88|DAB2|CTHRC1|DDIT3|DKKL1|FOXO3|CDH2|SOX9|LATS1|TMEM131L|SOX13|CYLD|MDK|SIAH2|AMFR|RAPGEF1|AMER1|HDAC1|TMEM64|WNT5B|NOTUM|ROR2|TPBGL|SOX10|GREM1|SFRP5|TLE2|MCC|TBX18|SHISA3|RBMS3|TMEM170B|GSK3B|AMER2|FZD6|APC2|PFDN5|PTPRU|NOTCH1|PTPRO|APOE|SDHAF2|PPP2R3A|GLI3|CHD8|TCF7L2|FOXO1|LZTS2|HDAC2|NPHP3|SOSTDC1|NKX2-5|FUZ|DKK4|APP|M…	GOBP_NEGATIVE_REGULATION_OF_CANONICAL_WNT_SIGNALING_PATHWAY	1.6604	0.0472
SHH|TNN|LGR4|MIR137|MIR204|AREG|BMP7|CTHRC1|FGF2|RORB|COL1A1|NFATC1|WNT7B|SH3PXD2B|PTK2|IGF2|CITED1|BGLAP3|HOXA2|BGLAP|CHRD|FFAR4|FBN2|IGFBP5|IL6|MEF2C|TMEM64|BAMBI|DLK1|SMOC1|LTF|JUNB|MIR133A-2|GREM1|WNT3A|JAG1|LMNA|SMAD4|ZFP932|MEN1|MAP2K6|MIR23A|MYOC|NOTCH1|FERMT2|CCN4|GLI3|SIRT7|CBFB|IHH|H3F3A|DDX5|MAP3K7|PTH1R|FBXO5|HDAC8|GDPD2|BMPR1A|FGFR1|LRP3|MSX2|JUND|NOG|SNAI2|SHOX2|WNT4|WNT3|TNF|BMP2|P…	GOBP_OSTEOBLAST_DIFFERENTIATION	1.657	0.0039
CPLANE2|MSX1|MSX2|SNAI1|ISL1|TGFB2|HEY1|APLNR|FGF8|TBX20|RBPJ|TWIST1|ACVRL1|BMP4|NOG|SNAI2|TGFBR2|BMP7|ROBO1|GATA5|DCHS1|SMAD4|ROBO2|NOTCH1|BMP2|BMP5|TGFB1|MDM2|SOX9|TMEM100|HEYL|MDM4|NOS3|ENG|TGFBR1|TBX2|TBX3|TGFB3|ACVR1|BMPR1A	GOBP_ENDOCARDIAL_CUSHION_MORPHOGENESIS	1.6549	0.0285
SHH|GRHL2|ACVR2A|NIPBL|XYLT1|PAX5|BMP4|BMP7|PBX1|ETL4|SP3|WNT9B|AXIN1|TFAP2A|PRRX1|OSR2|HOXC11|SP1|COL2A1|COL1A1|HOXA3|HOXD3|BMI1|IRX5|NDST1|HOXA2|TGFBR1|DLX1AS|HOXA5|HOXB7|HSPG2|MEF2C|MMP14|EDNRA|DLK1|HOXD1|PCGF2|OSR1|DLG1|IFT140|TGFBR2|WDR19|DYNC2I1|HOXA7|WNT9A|MEN1|GAS1|SULF1|HOXC4|PAX7|MMP16|PCSK5|GLI3|MKS1|IHH|SMAD3|EXT1|SLC39A3|RDH10|MBTD1|RBP4|HSD17B7|TAPT1|SIX2|2610005L07RIK|FUZ|ASXL2|SMA…	GOBP_EMBRYONIC_SKELETAL_SYSTEM_DEVELOPMENT	1.6542	0.0246
SEC24B|SFRP1|WNT5A|SAPCD2|ZNRF3|ROR2|WNT7A|SFRP5|PLEKHA4|DVL3|WNT9B|GPC3|FZD6|MED12|DAB2|SFRP2|CTHRC1|DVL1|ANKRD6|ABL2|GRHL3|NKD1|WNT11|PKHD1|WNT7B|MLLT3|PTK7|MKS1|DVL2|SPAG6L|LRP6|DACT1|ABL1|FZD2|JHY|FZD1|CELSR1|FZD3|RYK|RAC1|VANGL2|CELSR3	GOBP_REGULATION_OF_ESTABLISHMENT_OF_PLANAR_POLARITY	1.6538	0.0332
GRHL2|NIPBL|PAX5|BMP4|BMP7|WNT9B|AXIN1|TFAP2A|PRRX1|OSR2|HOXC11|COL2A1|HOXA3|HOXD3|BMI1|IRX5|NDST1|HOXA2|TGFBR1|DLX1AS|HOXA5|HOXB7|HSPG2|MEF2C|MMP14|PCGF2|OSR1|DLG1|IFT140|TGFBR2|WDR19|DYNC2I1|HOXA7|WNT9A|MEN1|GAS1|HOXC4|MMP16|GLI3|SMAD3|SLC39A3|RDH10|SIX2|2610005L07RIK|FUZ|ASXL2|SMAD2|DLX2|RUNX2|MYCN|NODAL|TGFB2|NOG|SHOX2|MTHFD1L|FLVCR1|HOXB2|SETD2|MED12|SATB2|TWIST2|ZEB1|SLC39A1|MDFI|GSC|COL11A…	GOBP_EMBRYONIC_SKELETAL_SYSTEM_MORPHOGENESIS	1.6502	0.093
NUMA1|SHH|ACVR1B|NSUN2|TNFRSF19|GPRC5D|NIPBL|LGR4|NF1|RBPJ|TRADD|CD109|KRT27|DSG4|KRTAP6-2|FOXN1|PUM2|CLOCK|FGF7|KRTAP21-1|PDGFA|BCL2|NFATC1|FOXE1|SOX9|INHBA|SOX18|LRIG1|TMEM79|FARP2|FOXQ1|NORAD|IGFBP5|ATP7A|TSPEAR|LDB1|LDB2|PTGS2|HDAC1|PLA2G10|LAMA5|TRPS1|LHX2|RUNX1|AKT1|CDH3|FZD6|SMAD4|GLI2|GAL|CTSL|NOTCH1|SAV1|INTU|RUNX3|MFSD12|EXT1|APCDD1|NSDHL|NGFR|DNASE1L2|HDAC2|SOSTDC1|KRT17|PER1|VANGL2|FU…	GOBP_MOLTING_CYCLE	1.6496	0.0264
NOTCH2|LGR4|CFLAR|BMP4|NOG|NID1|BMP7|PAX2|IL6RA|KIRREL3|ASXL1|GPR4|HC|AGTR2|PDGFRB|PDGFD|AQP1|KLF15|ITGB3|COL4A4|PDGFB|PPP3CA|BCL2|COL4A3|FOXC1|HEYL|SERPINB7|HES1|IFNG|PLCE1|ANGPT1|ANGPT2|AHR|BASP1|C3AR1|MEF2C|CD24A|EDNRB|EDNRA|RET|EGR1|MTSS1|SULF2|OSR1|ENPEP|FOXC2|MPV17|WWTR1|JAG1|PDGFRA|CFH|MYO1E|AMPD2|SULF1|NOTCH1|PTPRO|TCF21|PROM1|NOTCH3|EXT1|LAMB2|WT1|ADIPOQ|TEK|VANGL2|CTNND1	GOBP_GLOMERULUS_DEVELOPMENT	1.6485	0.0976
SPRY1|GDF6|AKR1B3|SHH|GATA3|HNF1B|LGR4|LIF|SMO|NF1|BMP4|BMP7|PAX2|PAX8|WNT4|WNT9B|AGTR2|TFAP2A|HES5|ROBO2|PDGFRB|FAT4|AQP2|OSR2|AQP1|GDNF|HOXC11|PDGFA|PDGFB|BCL2|WNT7B|IRX3|SOX9|FOXD1|YAP1|GREB1L|PTCH1|HES1|SLIT2|CXCR2|CITED1|GDF11|POU3F3|UMOD|ITGA8|SIX1|SIX4|TSHZ3|KIF26B|ID2|FRAS1|CTNNB1|RET|EGR1|MTSS1|SLC5A1|FMN1|OSR1|HOXD11|DLG5|GREM1|FBN1|FOXC2|MYC|HOXA11|SOX8|PDS5A|WWTR1|GPC3|SOX17|IRX1|SMAD…	GOBP_METANEPHROS_DEVELOPMENT	1.6477	0.0949
SHH|HS3ST3A1|LGR4|WNT1|CFLAR|HS2ST1|BMP4|HS3ST3B1|BMP7|PAX2|PBX1|DCHS1|PAX8|IL6RA|WNT9B|GPR4|TFAP2A|HES5|FAT4|PDGFD|AQP1|FGF2|PDGFB|MAGED1|BCL2|ERBB4|WNT7B|COL4A3|FOXC1|CD44|IRX3|SOX9|YAP1|GREB1L|HEYL|PTCH1|HES1|KLHL3|IFNG|ANGPT1|CITED1|ANGPT2|POU3F3|BASP1|HOXB7|C3AR1|MEF2C|EDNRB|EDNRA|RET|MTSS1|WNT6|AGTR1B|LAMA5|FMN1|HEY1|OSR1|DSPP|NUP133|DLG1|AGT|GREM1|ENPEP|SEC61A1|NUP85|MYC|MPV17|NUP160|MIR21…	GOBP_NEPHRON_DEVELOPMENT	1.6442	0.0541
SPRY1|WNT16|FOXA1|PDCD4|ADAM15|RBPJ|DAB2IP|BMP4|BMP7|LDLRAD4|SDCBP|LOXL3|TRIP10|AXIN2|ROCK2|NKX2-1|DAB2|CLASP2|CLASP1|COL1A1|NFATC1|FOXC1|SOX9|LOXL2|TCOF1|LRP6|HEYL|SPRED3|GJA1|CHRD|MDK|PHLDB1|HMGA2|GCNT2|TGFBR1|DAG1|IL6|TASOR|EDN1|EDNRA|BAMBI|OVOL2|CUL7|HEY1|WNT2|FLNA|BCL9L|TGFB1I1|TGFBR2|GREM1|PPP2CA|IL1B|GSK3B|JAG1|SMAD4|LEF1|RIAN|HAS2|EPB41L5|NOTCH1|FERMT2|RGCC|AGER|SDHAF2|EZH2|SMAD3|DDX5|TCF…	GOBP_EPITHELIAL_TO_MESENCHYMAL_TRANSITION	1.6434	0.0543
CCDC3|LMO3|HNRNPU|STK3|STK4|SNAI2|ZFP36|NOCT|BMP7|SYAP1|AXIN2|SULT1E1|VSTM2A|DKKL1|ZFP36L1|HTR2C|ZC3H12A|BMP2|HTR2A|IGF1|SH3PXD2B|UCHL3|FNDC3B|ZFP385A|RREB1|TPH1|SOX13|ZBTB7B|CDS1|FFAR4|KLF5|CREBL2|FRZB|SIX1|PTGS2|NAPEPLD|TMEM64|ID2|PIM1|SFRP1|CEBPA|WNT5B|MAPK14|CMKLR1|ADIG|ZBTB7C|AKT1|LRP5|WIF1|XBP1|PRDM16|SFRP2|TFE3|ZBTB16|SAV1|LPL|DACT1|METRNL|FNDC5|PPARG|CARM1|RARRES2|CREB1|MECOM|WDFY2|AAMDC|…	GOBP_POSITIVE_REGULATION_OF_FAT_CELL_DIFFERENTIATION	1.6427	0.034
SHH|FOXO4|NEUROG1|TNNC1|SVIL|MYOZ1|CFLAR|RXRA|DPF3|RCAN1|ARID5B|SAP30|VAX1|MYMX|MYMK|ZFHX3|KLHL40|FOXP1|NR1D2|BCL2|CACNA1S|MIR143|IGF2|HEYL|CSRP3|PSMA6|FZD2|SCN8A|ANGPT1|MYLK|TGFBR1|DSP|BOC|IL6|MYF6|MEF2C|UNC45A|EDNRA|MTSS1|FOS|LAMA5|WNT2|BCL9L|SYNB|UNC45B|RB1|WNT3A|HLX|XBP1|XIRP2|ANKRD1|KMT5B|HLF|PDLIM3|KRAS|LMNA|MEG3|SMAD4|LEF1|MRTFB|ETV1|NOTCH1|PAX7|CDK5|DLL1|BTG2|XK|S1PR1|DDX5|TCF7L2|DYSF|TTN…	GOBP_MUSCLE_ORGAN_DEVELOPMENT	1.6411	0.0349
ACVR2A|TNN|GLI1|MIR137|MIR204|AREG|BMP4|BMP7|BMP6|AXIN2|CTHRC1|RIOX1|FGF2|RORB|NFATC1|WNT7B|MIR214|MIR30C-1|SOX9|YAP1|PTK2|PTCH1|MIR30C-2|IL6ST|CITED1|HOXA2|CHRD|FFAR4|FBN2|IGFBP5|IL6|MEF2C|TMEM64|BAMBI|DLK1|SMOC1|HEY1|LTF|MIR133A-2|TOB1|GREM1|MIR338|CDK6|GSK3B|JAG1|LMNA|FAM20C|ZFP932|MEN1|MIR23A|CRIM1|HDAC5|NOTCH1|FERMT2|CCN4|BMPR2|GLI3|ILK|SMAD3|DDX5|HDAC7|PPARG|ID3|FBXO5|HDAC8|GDPD2|ACVR1|BMPR…	GOBP_REGULATION_OF_OSTEOBLAST_DIFFERENTIATION	1.6376	0.075
ALOX5|AKR1C18|AKR1C20|AKR1C21|CES2A|CES2C|EDN2|HPGD|PLA2G5|FABP5|CES2B|CES2E|CES2H|PTGR1|CD74|CES2F|CES2G|MIF|PTGR2|CYP1B1|ALOX12E|ALOX15|DPEP1|PTGS2|PLA2G3|EDN1|PLA2G10|LTA4H|SYK|PNPLA8|TLR4|AKR1C14|ALOX5AP|AKR1CL|PRG3|TLR2|CYP2C69|IL1B|CYP2J11|CYP2C50|CYP2J5|ANXA1|CYP2A12|CYP2A4|EPHX1|CYP2C29|PTGES|CYP2C37|CYP2C38|PLA2G4A|CYP2C39|LTC4S|CYP4F13|MAPK9|CYP2C40|DPEP2|CYP2E1|CYP2F2|CYP4A32|CYP2G1|CY…	GOBP_ICOSANOID_METABOLIC_PROCESS	1.6339	0.0485
SPRY1|SFRP1|IL17RD|GATA3|FOXA1|OVOL2|TGFB2|TSC2|FOXA2|DAB2IP|NOG|TRIM62|SPRED1|LDLRAD4|SPRED2|PPP2CA|DACT3|NKX2-1|SFRP2|SPRY2|PTEN|SDHAF2|HPN|VASN|USF3|ZFP750|ADIPOR1|SPRED3|MARK1|EFNA1|EPHA4|MAD2L2|TGFBR3|FUZ|PAWR|VEGFA	GOBP_NEGATIVE_REGULATION_OF_EPITHELIAL_TO_MESENCHYMAL_TRANSITION	1.6309	0.0443
WNT5A|GLI1|SOX9|NOTO|TEAD1|TEAD2|YAP1|T|COL13A1|EPHA2|NOG|NCKAP1|ID3|EFNA1|KDM6A|GLI2|GDF3|STIL|PPP1R35|COBL|CRB2|WNT11|COL2A1	GOBP_NOTOCHORD_DEVELOPMENT	1.6295	0.0271
CLIC1|CCN1|LRP3|ACVR2B|MSX2|ACVR2A|RUNX2|IFITM3|WNT10B|JUND|IFITM1|BMP4|PTGER4|BMP7|IFITM7|WNT4|BMP6|NPNT|CTHRC1|FGF2|CTNNBIP1|BMP2|PPP3CA|IGF1|WNT7B|NELL1|YAP1|ATRAID|SUCO|IL6ST|FFAR4|FBN2|IL6|MEF2C|SOX11|CTNNB1|CEBPA|SCUBE3|DLX5|HEY1|LTF|NPPC|LRP5|SMAD1|WWTR1|TENT5A|JAG1|LMNA|FAM20C|SFRP2|CEBPD|MEN1|DDR2|FERMT2|TRP63|BMPR1B|ZHX3|IFI204|CCN4|PDLIM7|BMPR2|SMAD5|GLI3|SCUBE2|ILK|TMEM119|FBXO5|GNAS|…	GOBP_POSITIVE_REGULATION_OF_OSTEOBLAST_DIFFERENTIATION	1.6267	0.061
CCN1|ACVR2B|ACVR2A|ALOX5|OSR1|GPM6B|WNT10B|BMP4|RXRA|BMP7|WNT4|SLC8A1|TENT5A|BMP6|FZD9|TFAP2A|FAM20C|ISG15|OSR2|PTH|ANO6|ACTN3|ADGRV1|BMPR1B|BMP2|P2RX7|BMPR2|NELL1|PTN|ATRAID|SMAD3|TMEM119|KL|PKDCC|RXRB|FGFR3|FBN2|MIA3|CD276|MEF2C|ADRB2|VDR|ACVR1|BMPR1A|ATP2B1|ASXL2	GOBP_POSITIVE_REGULATION_OF_BONE_MINERALIZATION	1.6265	0.0414
STFA1|STFA2|TGM6|STFA3|TGM7|MAMDC2|CSTA1|SPOCK3|TGM5|NDNF|DCN|TGM1|TGM2|COL3A1|STFA2L1|EPB42|KRT10|ANXA1|CSTA3|CSTDC4|IVL|FN1|KRT1|EVPL|BGN|LOR|TGM3|SPOCK2|F13B|SPRR1A|CSTA2|CSTDC5|CSTDC6|SPRR3|F13A1|EGFLAM|KRT2|DSP|ABCA7|PRSS34|TGM4|THBS1	GOBP_PEPTIDE_CROSS_LINKING	1.626	0.0657
SEC24B|SFRP1|PTK7|WNT5A|DVL2|LRP6|FZD2|SFRP5|DVL3|PAFAH1B1|FZD1|CELSR1|SFRP2|CTHRC1|DVL1|VANGL2|FOXF2|GRHL3	GOBP_ESTABLISHMENT_OF_PLANAR_POLARITY_OF_EMBRYONIC_EPITHELIUM	1.6254	0.0425
MFN2|CFL2|FLII|NEB|MYOZ1|MYPN|CFLAR|TMOD4|TNNT2|TMOD3|PROX1|CAVIN4|PDGFRB|MYH7|ACTA1|CAPN3|ITGB1|CSRP1|CSRP2|MYH6|KRT19|MYOM2|PRKAR1A|NRAP|CASQ1|MYLK3|TNNT1|TNNT3|LDB3|NEURL2|MYOZ2|CSRP3|FLNC|NEBL|ANKRD23|PLEC|MYL9|XIRP1|CAV3|TCAP|TMOD1|ACTG1|CASQ2|MEF2C|SIX4|MYBPC3|MYH10|EDN1|MYL2|MEF2A|TPM1|ACTC1|LMOD2|AKAP13|LMOD1|TMOD2|KRT8|WDR1|SMAD4|PDGFRA|FHOD3|LMOD3|ACTN2|KLHL41|TTN|BMP10|SYNPO2L|HDAC2|PG…	GOBP_STRIATED_MUSCLE_CELL_DEVELOPMENT	1.6247	0.0057
FLII|PBRM1|HNRNPU|MYOZ1|MYPN|CFLAR|TMOD3|RCAN1|TRIP10|AKAP6|CAPN3|KLHL40|FOXP1|CTDP1|BCL2|CACNA1S|CASQ1|CSRP3|TMOD1|MIR351|ACTG1|MYF6|MEF2C|MYH11|EDN1|NFATC2|EDNRA|RGS2|AKAP13|TOMM70A|TMOD2|TBX18|COL14A1|KRT8|LMNA|SMAD4|MYO18B|NOTCH1|CCN4|ACTN2|XK|PIN1|CAMK2D|PIN1RT1|DYSF|SPEG|TTN|SLC25A4|ATG5|ALPK3|LRRC10|YY1|BMPR1A|MFN2|SIRT1|CFL2|ISL1|NEB|TMOD4|TNNT2|PROX1|SHOX2|NR3C1|CAVIN4|MYH7|CAV2|ITGB1|GS…	GOBP_MUSCLE_CELL_DEVELOPMENT	1.6243	0.0542
IRF6|SULT2B1|WNT16|STFA1|STFA2|STFA3|CSTA1|ABCA12|GSDME|SCEL|SGPP1|FOXN1|STFA2L1|ROCK2|BCL11B|FGF2|ZFP36L1|MADCAM1|CSTA3|CSTDC4|LATS1|MCOLN3|KLF7|TMEM79|POU4F3|CSTA2|ESRP1|MIR96|CUX1|FGFR3|TRIOBP|SPRR1B|CLIC5|SLITRK6|DSP|MYO3B|GRXCR2|ALG10B|GFI1|PTGS2|CLRN2|MYO3A|POU2F3|TPRN|ASAH1|OVOL2|MAFG|KEAP1|CDH3|TGM1|CDSN|KRT8|JAG1|ANXA1|NOTCH1|SAV1|DLL1|EZH2|DNASE1L2|WDPCP|FGFR1|MSX2|MYCN|OVOL1|SPRR2D|STK…	GOBP_EPIDERMAL_CELL_DIFFERENTIATION	1.6227	0.0345
CLEC3B|TNN|NIPBL|LGR4|MIR137|MIR204|AREG|RXRA|BMP7|DHRS3|RSAD2|FGF2|MMP13|SP1|RORB|BCL2|NFATC1|WNT7B|CST10|MAPK8|CITED1|HOXA2|CHRD|FBN2|IBSP|DNM3OS|IGFBP5|PTGS2|TMEM64|CCR1|CCR1L1|BAMBI|DLK1|LTF|OSR1|JUNB|KLF10|SRGN|JAG1|LMNA|ISG15|SMAD4|ZFP932|MEN1|MIR23A|NOTCH1|SUV39H1|ZBTB16|RUNX3|GLI3|SIRT7|CBFB|IHH|H3F3A|DDX5|MAP3K7|TCF7L2|TAPT1|FBXO5|HDAC8|GDPD2|ASXL2|HIF1A|SGMS2|NOG|OXT|SHOX2|INPPL1|WNT3|P…	GOBP_OSSIFICATION	1.6206	0.0346
RPS7|SHH|GRHL2|HS2ST1|BMP4|SUFU|BMP7|PRICKLE1|DVL3|PAX2|PAX8|SCRIB|WNT9B|KDM6A|LUZP1|TFAP2A|HES5|ROCK2|CTHRC1|DVL1|ZIC5|RALA|COQ7|ALDH1A2|VASP|BCL10|WNT7B|MIB1|IRX3|SOX9|DVL2|ALDH1A3|LRP6|PTCH1|PCDH8|FZD2|MTHFD1|SOX4|SDC4|SHROOM3|TMED2|ADM|ALDH1A1|MTHFR|KAT2A|RET|WNT6|KDM2A|OVOL2|HAND1|LAMA5|OSR1|LHX2|WNT2|KDM2B|OPA1|PALS1|RARA|TGFB1I1|GREM1|SFRP5|PDX1|SPINT2|TBX18|MIR216B|FZD6|ZIC2|GLI2|STIL|IFT…	GOBP_MORPHOGENESIS_OF_EMBRYONIC_EPITHELIUM	1.6159	0.0471
LOX|SHH|NACA|TNN|FLOT1|WNT10B|BMP4|NRAS|SHOX2|SIRT2|BDNF|PPARGC1A|FLCN|BCL2|TGFB1|MIR214|HDAC9|FGF3|IGF2|USP2|MEGF10|YBX3|GJA1|BOC|IGFBP5|CDON|MYF6|RPS6KB1|MEF2C|ADRB2|CTNNB1|MTM1|FGF8|TWIST1|JPH2|CENPF|MYF5|WNT3A|LEF1|HDAC5|MRTFB|USP19|ACTN3|LMOD3|DLL1|MYOG|ERBB3|SMAD3|HDAC7|TCF7L2|PRKAA1|HMGCR|CREB1|MYOD1|LUC7L|SOX15	GOBP_REGULATION_OF_MUSCLE_TISSUE_DEVELOPMENT	1.6143	0.0468
LGR4|HESX1|AREG|BMP7|DVL3|PAX2|PAX8|WNT9B|EGF|ROCK2|FGF2|RALA|FOXP1|BCL10|MAGED1|BCL2|NFATC1|PML|CD44|NRARP|CITED1|PKD2|SDC4|SHROOM3|MTHFR|LCN2|PPP1CA|OVOL2|LAMA5|OSR1|WNT2|SFRP5|KRAS|FZD6|SMAD4|CCM2|LEF1|ZIC2|ETV5|NOTCH1|FKBPL|PKHD1|GLI3|IHH|MAP3K7|RDH10|ARHGAP35|LIAS|SPECC1L|PHB2|TMEM67|FUZ|PHACTR4|HIF1A|ADAMTS16|BTRC|MYCN|NOTO|FOXA2|PLXNB2|NOG|STARD13|ROBO1|MTHFD1L|GDNF|PLXND1|TNF|CSNK2B|PSPN|…	GOBP_EPITHELIAL_TUBE_MORPHOGENESIS	1.614	0.0446
GDF6|MTSS1|LGR4|LIF|OSR1|PAX2|PAX8|WNT4|SOX8|WNT9B|WWTR1|HES5|FAT4|AQP1|CALB1|PDGFB|WNT7B|SOX9|YAP1|HES1|LAMB2|CXCR2|ADIPOQ|POU3F3|UMOD	GOBP_METANEPHRIC_EPITHELIUM_DEVELOPMENT	1.6139	0.0468
EPHA1|RAPGEF3|ITGB1BP1|GPR65|PFN3|TSC1|WNT4|ROCK2|CD47|EVL|SYNPO|ID1|LPAR1|WNT11|SERPINF2|PLEK|SH3PXD2B|TESK1|VIL1|MTOR|SORBS3|TGFBR1|ARHGEF10|RAC1|SDC4|PXN|ARHGEF5|ARHGEF10L|PFN2|TGFB3|NF2|TPM1|MTSS1|FLNA|RHOC|LIMCH1|CX3CL1|NRP1|PPM1F|PPM1E|FHOD1|MYOC|FERMT2|RGCC|PRKCQ|APOA1|BAG4|RHOA|LIMK1|CDC42|PFN1|TAC1|SMAD3|SWAP70|CCDC88A|TACR1|ABL1|PAK1|SYNPO2|KISS1R|SYNPO2L|CARMIL1|ARHGEF15|PDLIM4|CCN2|NO…	GOBP_POSITIVE_REGULATION_OF_ACTIN_FILAMENT_BUNDLE_ASSEMBLY	1.6136	0.0421
SHH|CDKN1C|CRKL|NIPBL|LGR4|AGR2|BMP4|GATA5|DCHS1|DNAAF1|FAT4|PDGFC|FOXF2|ALDH1A2|PDGFA|HIP1R|ADA|BCL2|SOX9|HOXA13|HOXD13|YAP1|IGF2|HES1|IL6ST|MIR7-2|YIPF6|FGFR3|MIR7-1|FOXL1|HOXA5|EDNRB|C1GALT1|OVOL2|SRC|KIT|SOX10|WLS|SFRP5|RB1|WDR19|PDX1|FZD5|HRH2|HLX|XBP1|CLDN18|KCNQ1|GLI2|MYB|EPB41L5|NOTCH1|TCF21|SALL1|TRP73|PCSK5|SAV1|GLI3|IHH|SMAD3|EXT1|IFT172|CHD8|TCF7L2|NCKAP1|SIX2|NPHP3|VPS52|VANGL2|MYOCD…	GOBP_DIGESTIVE_SYSTEM_DEVELOPMENT	1.6124	0.0786
FOXF1|MSX1|BTRC|MSX2|IRF6|GATA3|WNT5A|PINC|MAPK1|SMO|AREG|JAK2|CHUK|ROBO1|WNT4|STAT5A|SCRIB|NR3C1|PGR|FGF2|AGAP2|ERBB4|TGFB1|PML|LRP6|LATS1|EPHA2|PTCH1|ATP2C2|IQGAP3|SLIT2|RREB1|CAV3|CCL11|ZFAS1|BRCA2|PYGO2|FOXB1|HOXA5|SLC12A2|TFAP2C|VDR|MST1|ETV4|FGFR2|ID2|ZFP703|DEAF1|SRC|STAT6|CSMD1|ORAI1|LRP5|CSF1|CCND1|ELF5|GLI2|NCOA3|PRLR|ETV5|TNFSF11|LBH|KDM5B|AR|PTHLH|RTN4|NTN1|BAX|PHB2|DDR1|ESR1|SOSTDC1|…	GOBP_MAMMARY_GLAND_EPITHELIUM_DEVELOPMENT	1.6109	0.0442
SHH|EPPK1|CFLAR|PAX2|MYDGF|EGFL7|EGF|FGF2|PDCL3|FGF7|HRH3|SP1|FOXP1|B4GALT1|PDGFB|POLD4|ST8SIA1|GHRL|IGF2|IL18|IRS2|ESRP1|ANG|NRARP|ANG4|FOXE3|ANG6|FGFR3|IL10|PTPRN|IL6|ESRP2|OSR1|WNT2|VASH2|ADAM17|JCAD|CDH3|ITGA4|WNT3A|HLX|TGM1|XBP1|TBX18|CLDN1|FZD7|HAS2|GAS1|NOTCH1|PKHD1|KDM5B|HMGB2|AGGF1|IHH|TCF7L2|DYSF|CYP7B1|CDC25A|BMPR1A|FGFR1|GLUL|SIRT1|MYCN|NODAL|ACVRL1|NOG|PROX1|WNT7A|VIP|PHIP|EPGN|CAV2|…	GOBP_POSITIVE_REGULATION_OF_EPITHELIAL_CELL_PROLIFERATION	1.6103	0.0272
FGF18|TMEM204|MAPK14|PTPN1|CCL2|DAB2IP|BMP4|PTK2B|EMILIN1|MMRN2|VEGFD|PGF|FOXC2|MAPKAPK2|XBP1|MYOF|EPN2|NRP1|FGF9|CADM4|FLT4|SULF1|VEGFC|PDGFB|CLEC14A|FOXC1|VEGFB|CD59A|PRKD2|NEDD4|HHEX|HGS|GRB10|PDCD6|ANGPT1|HSPB1|BCAR1|FLT1|CNMD|KDR|TEK|MT3|FZD4|FGF10|PRKCB|PRKD1|HIF1A|VEGFA	GOBP_VASCULAR_ENDOTHELIAL_GROWTH_FACTOR_RECEPTOR_SIGNALING_PATHWAY	1.6096	0.0399
TNN|TNNC1|MYOZ1|CFLAR|RXRA|BMP7|GATA5|RCAN1|TRIP10|SAP30|FGF2|VAX1|FOXP1|CTDP1|NR1D2|BCL2|CACNA1S|HEYL|ADAMTS9|FRS2|MYLK|DSP|IGFBP5|SIK1|MYH11|FOS|OSR1|WNT2|BCL9L|SYNB|RB1|HLX|COL14A1|HLF|KRAS|JARID2|LMNA|MEG3|SMAD4|LEF1|MYO18B|NOTCH1|PAX7|CDK5|ACTN2|BTG2|IHH|DDX5|CAMK2D|TCF7L2|DYSF|SPEG|TTN|SLC25A4|FOXL2|ATG5|ALPK3|LRRC10|SNW1|RBM24|NOX4|HDAC6|SIRT1|CFL2|ELN|NEB|COPS2|NOG|PROX1|CBY1|SHOX2|SKIL|M…	GOBP_MUSCLE_TISSUE_DEVELOPMENT	1.609	0.0245
BHLHA15|BHLHE41|NACA|MAMSTR|MAPK14|ATP11A|HDAC4|SHOX2|MYF5|XBP1|CYP26B1|ANKRD2|HDAC5|NEU2|ACTN3|BDNF|NOTCH1|RBM38|LMOD3|MAML1|BCL2|HDAC9|MYOG|CSRP3|MTOR|TMEM119|CCN3|DMPK|CAV3|RBM24|TBX1|PIEZO1|MYOD1|MYF6|NKX2-5|SIK1|FBXO22|SMYD1|MYOCD|DAXX|MMP14|TRIM72|PLPP7|NLN	GOBP_REGULATION_OF_MYOTUBE_DIFFERENTIATION	1.607	0.05
SHH|HS3ST3A1|LGR4|WNT1|HS2ST1|BMP4|HS3ST3B1|PAX2|PBX1|DCHS1|PAX8|WNT9B|HES5|FAT4|AQP1|FGF2|PDGFB|MAGED1|BCL2|WNT7B|FOXC1|CD44|IRX3|SOX9|YAP1|GREB1L|HEYL|PTCH1|HES1|KLHL3|CITED1|POU3F3|BASP1|HOXB7|MEF2C|EDNRB|EDNRA|MTSS1|WNT6|AGTR1B|LAMA5|FMN1|HEY1|OSR1|DSPP|DLG1|AGT|GREM1|MYC|MIR216B|JAG1|SMAD4|NOTCH1|PTPRO|TCF21|SALL1|DLL1|GLI3|ILK|EXT1|FGF1|LZTS2|ADIPOQ|SIX2|ADAMTS16|NOTCH2|GATA3|CITED2|HNF1B|L…	GOBP_NEPHRON_EPITHELIUM_DEVELOPMENT	1.6056	0.0087
FOXF1|WNT5A|NUMB|DLG5|LAMA1|MYO9A|MSN|CAMSAP3|FAT1|SCRIB|SYNE4|TCF15|CRB3|OPHN1|TRP63|SLC9A3R1|RHOA|CDC42|PTK7|SPAG6L|AHI1|SH3BP1|AJAP1|TTC8|IFT20|ZDHHC7	GOBP_POLARIZED_EPITHELIAL_CELL_DIFFERENTIATION	1.6047	0.0616
SPRY1|SHH|LGR4|WNT1|AREG|RXRA|BMP7|PAX2|PAX8|COL4A1|WNT9B|EGF|PGR|FAT4|TIE1|FGF2|FGF7|PDGFA|PDGFB|MAGED1|BCL2|NFATC1|PML|CD44|HOXB13|CTSH|ESRP1|NRARP|ANGPT1|CITED1|FRS2|IL10|IL6|ESRP2|MMP14|PPP1CA|EDN1|EDNRA|LAMA5|SRC|WNT2|ERMN|GREM1|SPINT2|FZD5|IL1B|KRAS|NRP1|SMAD4|LEF1|MECP2|ETV5|FGF13|SULF1|NOTCH1|FKBPL|SALL1|PKHD1|KDM5B|GLI3|IHH|RDH10|PHB2|TMEM67|SIX2|TEK|FGFR1|GNA13|FOXF1|ADAMTS16|BTRC|DLX2|…	GOBP_MORPHOGENESIS_OF_A_BRANCHING_STRUCTURE	1.6039	0.0367
SEC24B|SFRP1|PTK7|WNT5A|DVL2|LRP6|FZD2|SFRP5|DVL3|FZD1|CELSR1|SFRP2|CTHRC1|DVL1|VANGL2|GRHL3	GOBP_ESTABLISHMENT_OF_PLANAR_POLARITY_INVOLVED_IN_NEURAL_TUBE_CLOSURE	1.6039	0.0731
FGF18|TMEM204|PTPN1|DAB2IP|BMP4|EMILIN1|MMRN2|VEGFD|MYOF|EPN2|NRP1|FGF9|CADM4|VEGFC|VEGFB|CD59A|PRKD2|NEDD4|HGS|HHEX|GRB10|PDCD6|ANGPT1|KDR|CNMD|TEK|MT3|FGF10|FZD4|PRKCB|HIF1A	GOBP_REGULATION_OF_VASCULAR_ENDOTHELIAL_GROWTH_FACTOR_RECEPTOR_SIGNALING_PATHWAY	1.6031	0.0522
RHOA|FOXF1|CDC42|PTK7|WNT5A|SPAG6L|LAMA1|MYO9A|MSN|CAMSAP3|FAT1|SH3BP1|SYNE4|TTC8|TCF15|IFT20|CRB3|OPHN1|SLC9A3R1	GOBP_ESTABLISHMENT_OF_EPITHELIAL_CELL_APICAL_BASAL_POLARITY	1.6026	0.0539
NTRK1|SHH|EPHA1|CCBE1|TNN|UTS2R|ETS1|ITGB2L|NRAS|PTK2B|PLCG1|EMILIN1|SASH1|MYDGF|CYSLTR1|EMILIN2|HMOX1|CYSLTR2|FUT1|TIE1|AGO2|AQP1|FGF2|BTG1C|PDCL3|ZC3H12A|SERPINE1|SP1|PIK3R6|BTG1B|VEGFB|PRKD2|GHRL|IGF2|CTSH|CYP1B1|NOS3|HSPB1|MDK|ANGPT2|HMGA2|IL10|CD34|GHSR|DDAH1|APELA|JAK1|PXN|ADM|C3AR1|TJP1|C5AR1|ANXA3|ANGPT4|MIR23B|APLNR|RUNX1|VASH2|GDF2|ERAP1|CD40|TGFBR2|GREM1|JCAD|BRCA1|BMPER|STIM1|NINJ1|XB…	GOBP_POSITIVE_REGULATION_OF_VASCULATURE_DEVELOPMENT	1.6024	0.0038
SHH|FLII|WNT1|HNRNPU|MYOZ1|MYPN|CFLAR|HACD1|RXRA|ADAMTS15|TMOD3|RCAN1|TRIP10|CAPN2|AKAP6|MYMX|MYMK|CAPN3|KLHL40|FOXP1|CTDP1|BCL2|CACNA1S|CASQ1|IGF2|CSRP3|TRIM32|TMOD1|FRS2|ARRB2|IGFBP5|MIR351|ACTG1|MYF6|MEF2C|SIK1|MMP14|MYH11|EDN1|NFATC2|RGS2|AKAP13|CASP1|TOMM70A|TMOD2|SYNB|RARA|IL36G|GREM1|RB1|STIM1|WNT3A|XBP1|TBX18|COL14A1|KRT8|KRAS|LMNA|SMAD4|FZD7|MYO18B|NOTCH1|CCN4|DOCK1|DLL1|ACTN2|EZH2|DOCK5…	GOBP_STRIATED_MUSCLE_CELL_DIFFERENTIATION	1.6021	0.045
ARNTL|SFRP1|SIRT1|ISL1|NODAL|BRCA1|ZFP366|STRN3|DAB2|CNOT9|CLOCK|NCOR2|TRP63|FOXP1|TCF21|VPS18|CRY1|RHOA|CALR|LBH|IGF1|ZBTB7A|ESR2|VPS11|KANK2|HEYL|PHB|CYP7B1|NR0B1|PHB2|PIAS2|FOXH1|HMGA2|NCOR1|CNOT1|CRY2|PER1|CNOT2|SMARCA4|HDAC1	GOBP_NEGATIVE_REGULATION_OF_INTRACELLULAR_STEROID_HORMONE_RECEPTOR_SIGNALING_PATHWAY	1.6017	0.0341
SHH|ADAMTS16|GATA3|HS3ST3A1|CITED2|HNF1B|LGR4|WNT1|SMO|HS2ST1|BMP4|NOG|HS3ST3B1|PAX2|PBX1|DCHS1|PAX8|WNT4|COL4A1|PGF|WNT9B|COMMD5|AGTR2|NPNT|HES5|FAT4|FGF2|GDNF|CTNNBIP1|BMP2|PSPN|MAGED1|BCL2|TGFB1|TMEM59L|GZF1|CD44|IRX3|SOX9|FOXD1|GREB1L|PTCH1|HES1|KLHL3|CITED1|WNK4|PKD2|TIMELESS|TACSTD2|HOXB7|SIX1|MEF2C|SIX4|KIF26B|CTNNB1|MTSS1|WNT6|AGTR1B|LAMA5|FMN1|HEY1|OSR1|HOXD11|DSPP|FGF8|DLG1|AGT|GREM1|MY…	GOBP_RENAL_TUBULE_MORPHOGENESIS	1.6004	0.0617
FGFR2|BTRC|MSX2|WNT5A|SRC|CSMD1|AREG|ROBO1|LRP5|WNT4|SCRIB|NR3C1|CSF1|PGR|GLI2|NCOA3|ETV5|TGFB1|KDM5B|AR|PML|PTHLH|LRP6|EPHA2|PTCH1|NTN1|SLIT2|CAV3|CCL11|PHB2|DDR1|ESR1|SOSTDC1|TBX3|SLC12A2|MED1|TFAP2C|FGF10|VDR|MST1|ETV4	GOBP_MAMMARY_GLAND_DUCT_MORPHOGENESIS	1.5998	0.0443
TEAD1|TEAD2|SP100|PTK2B|RXRA|PAX2|ADH1|ASXL1|CYP26B1|CDKN2D|TIE1|AQP1|BRINP3|ALDH1A2|LTK|RORB|HTRA2|BRINP2|RXRG|NCOA1|PTK7|SOX9|BRINP1|SOX2|YAP1|HSD17B2|CLK2|CTSH|YES1|HOXA1|HOXA2|RHOX13|PHC1|SETX|ATM|MEST|MEF2C|AQP3|RET|KLF4|ACER2|OSR1|DKK1|RUNX1|TMEM161A|RARA|TRIML2|DNAAF2|GDAP1|TESC|RARG|NANOG|EU599041|GDAP2|GSK3B|SYNJ1|SCAMP3|OVCA2|RPL36AL|CYP26A1|ABL2|ABCA1|SLC10A3|LEFTY1|STRA8|MAP7|PTK6|RBP…	GOBP_RESPONSE_TO_RETINOIC_ACID	1.599	0.0319
ARNTL|SHH|CITED2|COPS2|DDX17|PAX5|UQCC2|ATF3|MIR669A-2|S100B|MIR669A-3|BCL9|CYP26B1|ASB2|MED20|SAP30|VAX1|KLHL40|DMRTA2|NR1D2|HDAC9|NR4A1|EMD|LEMD2|HEYL|MEGF10|AKIRIN1|KLF5|PHOX2B|MAFF|CDON|MYF6|SIX1|MEF2C|SIX4|MEF2D|SOX11|EGR1|FOS|HMG20B|HDAC4|MYLK2|ANKRD33|BCL9L|BARX2|EPHB1|RB1|FOXN2|MYC|MYF5|WNT3A|HIVEP3|SOX8|ANKRD1|PLAGL1|HLF|GTF3C5|ZFP689|KRAS|ANKRD2|HDAC5|NOTCH1|PAX7|MYOG|KLHL41|BTG2|DDX5|P…	GOBP_SKELETAL_MUSCLE_CELL_DIFFERENTIATION	1.5986	0.0406
SHH|ADAMTS16|GATA3|HS3ST3A1|CITED2|HNF1B|LGR4|WNT1|SMO|HS2ST1|BMP4|NOG|HS3ST3B1|PAX2|PBX1|DCHS1|PAX8|WNT4|PGF|WNT9B|AGTR2|NPNT|FAT4|FGF2|GDNF|CTNNBIP1|BMP2|PSPN|MAGED1|BCL2|TGFB1|TMEM59L|GZF1|CD44|SOX9|FOXD1|GREB1L|PTCH1|HES1|CITED1|TIMELESS|TACSTD2|HOXB7|SIX1|SIX4|KIF26B|CTNNB1|WNT6|AGTR1B|LAMA5|FMN1|HEY1|OSR1|HOXD11|DSPP|FGF8|DLG1|AGT|GREM1|MYC|HOXA11|SOX8|GPC3|MIR216B|SMAD4|TCF21|SALL1|LHX1|GL…	GOBP_MESONEPHRIC_TUBULE_MORPHOGENESIS	1.5974	0.0205
CTNNB1|IGF1|KLHL41|MEIS2|MEGF10|ATF2|FGFBP1|KCNA5|PPARD|NEU1|TBX18|ZFP609|PAXBP1|GATA6|MYOD1|ANKRD2|SIX1|FGF7|PAX7|SOX15|MALAT1	GOBP_REGULATION_OF_MYOBLAST_PROLIFERATION	1.5971	0.0521
CTNNB1|MSX1|SHH|MSX2|RUNX2|TBX5|NIPBL|FMN1|HOXA9|HOXD10|OSR1|HOXD11|HOXD9|CRABP2|TWIST1|ALX3|WNT7A|SHOX2|RECK|HOXA11|WNT3|WNT9A|TFAP2A|SALL3|OSR2|IFT122|ALDH1A2|TRP63|RPGRIP1L|SALL1|ZBTB16|HOXA13|LRP6|LNPK|RDH10|ALX4|CACNA1C|RSPO2|MECOM|TFAP2B|TBX3|ENPP1|GDF5|ATRX|EN1|RNF165	GOBP_FORELIMB_MORPHOGENESIS	1.5969	0.0507
SHH|HS3ST3A1|LGR4|WNT1|HS2ST1|BMP4|HS3ST3B1|PAX2|PBX1|DCHS1|PAX8|COL4A1|WNT9B|HES5|FAT4|AQP1|FGF2|MAGED1|BCL2|WNT7B|CD44|IRX3|SOX9|YAP1|GREB1L|HEYL|PTCH1|HES1|KLHL3|CITED1|POU3F3|PKD2|HOXB7|MEF2C|MTSS1|WNT6|AGTR1B|LAMA5|FMN1|HEY1|OSR1|DSPP|DLG1|AGT|GREM1|MYC|MIR216B|JAG1|SMAD4|HDAC5|NOTCH1|TCF21|SALL1|DLL1|GLI3|ILK|FGF1|LZTS2|SIX2|TTC8|ADAMTS16|NOTCH2|GATA3|CITED2|HNF1B|LIF|SMO|NOG|WNT4|PGF|STAT1…	GOBP_RENAL_TUBULE_DEVELOPMENT	1.5968	0.0357
SERPINB5|EXOC8|ATXN1L|CFLAR|TPSB2|COL28A1|ADAMTS15|MMP20|KLK4|COL16A1|COL4A1|COL5A2|LOXL3|ADAMTS1|GAS2|TIE1|MMP13|COL4A6|COL11A2|COL2A1|B4GALT1|COL1A1|COL4A3|SH3PXD2B|QSOX1|PTK2|ADAMTS9|MMP25|ADAMTS20|AMBN|ADAMTSL4|IBSP|TGFBR1|COL15A1|LCP1|SLC39A8|IL6|COL22A1|MMP14|MYH11|THSD4|FAP|SMOC1|ANGPTL7|LAMA2|GREM1|RB1|SPINT2|ADAMTS18|WNT3A|RXFP1|MMP24|DNAJB6|ANXA2|COL14A1|PRDX4|HAS2|SERAC1|CRISPLD2|LUM|N…	GOBP_EXTERNAL_ENCAPSULATING_STRUCTURE_ORGANIZATION	1.5948	0.054
KITL|PYCARD|IL12A|LGMN|PTK2B|CCL27A|TMEM102|P2RX4|TNFSF18|EDN2|CXCL13|CXCL14|CD47|TRPV4|ADORA3|PDGFD|SLAMF1|MADCAM1|SERPINE1|WNK1|F7|FUT4|NCKAP1L|VEGFB|CD74|CORO1A|TIRAP|PTK2|CCR7|LGALS9|JAM2|FUT7|EDN3|MDK|CXCL17|OXSR1|TNFSF14|PECAM1|C3AR1|C5AR1|MMP14|CCL1|EDN1|CCR1|EDNRA|CCR1L1|CMKLR1|STK39|CCL2|SPI1|ADAM17|CCR2|CREB3|ITGA4|PTAFR|DOCK8|TNFRSF18|TNFSF4|CSF1|TLR2|IL1B|IL1R1|IL34|PLVAP|CXCL10|JAM3|…	GOBP_POSITIVE_REGULATION_OF_LEUKOCYTE_MIGRATION	1.5944	0.0865
EDNRA|RET|GATA3|HNF1B|AGTR1B|LGR4|OSR1|SMO|BMP4|NOG|AGT|GREM1|PAX2|PAX8|WNT4|MYC|SOX8|AGTR2|GDNF|SALL1|LHX1|PPP3CA|MAGED1|TGFB1|SOX9|FOXD1|AGTR1A|WT1|ADIPOQ|SIX2|WNT2B|TACSTD2|HOXB7|SIX1|SIX4|VEGFA	GOBP_REGULATION_OF_KIDNEY_DEVELOPMENT	1.5942	0.0469
TBX5|TGFB2|ABI3BP|DKK1|GPER1|BMP4|NRG1|GREM1|PRICKLE1|WNT3A|SOX6|SOX17|GSK3B|SMAD4|FZD7|CCND2|EGFR|BMP2|TGFB1|DLL1|EFNB2|DHX36|HDAC3|FRS2|ARRB2|GATA6|NKX2-5|MEF2C|MYOCD|KAT2A|GATA4	GOBP_REGULATION_OF_CARDIOCYTE_DIFFERENTIATION	1.5932	0.0542
SMAD2|DLX2|GRHL2|RUNX2|NODAL|TGFB2|NIPBL|PAX5|BMP4|MTHFD1L|WNT9B|SETD2|TFAP2A|MED12|PRRX1|TWIST2|SLC39A1|EIF4A3|EIF4A3L1|IRX5|NDST1|HOXA1|HOXA2|TGFBR1|DLX1AS|SIX1|MEF2C|SIX4|TGFB3|MMP14|TULP3|FGFR2|FGF8|TWIST1|TBX15|IFT140|ALX3|TGFBR2|WDR19|FOXC2|PDGFRA|GAS1|MMP16|LHX1|GLI3|SMAD3|PRRX2|SLC39A3|RDH10|CHST11|GNAS|SIX2|TBX1|2610005L07RIK|FUZ	GOBP_EMBRYONIC_CRANIAL_SKELETON_MORPHOGENESIS	1.5927	0.0445
SHH|SIRT1|MESP1|MAMSTR|BMP4|PROX1|SHOX2|NR3C1|CYP26B1|TRIP10|AKAP6|BCL2|IGF1|TGFB1|MYLK3|HAMP2|EFNB2|CSRP3|MTOR|TRIM32|ADRB1|CAV3|HAMP|ARRB2|MYF6|MEF2C|KAT2A|MMP14|EDN1|MAPK14|ATP11A|NRG1|GREM1|MYF5|WNT3A|DDX39B|GSK3B|NEU2|FDPS|ACTN3|LMOD3|MAML1|CCN4|MYOG|PIN1|PIN1RT1|NEK5|HOPX|SLC25A4|BMP10|PARP2|RBM24|EPC1|TBX1|PIEZO1|MYOD1|SMYD1|MYOCD	GOBP_POSITIVE_REGULATION_OF_STRIATED_MUSCLE_CELL_DIFFERENTIATION	1.5926	0.0346
MYOZ1|MYPN|CFLAR|RBM4|RXRA|ADAMTS15|RCAN1|TRIP10|CAPN2|CAPN3|FOXP1|CTDP1|PDGFB|BCL2|CACNA1S|NFATC1|WNT7B|CASQ1|TRIM32|TMOD1|FRS2|IGFBP5|ACTG1|SIK1|MYH11|TMOD2|SYNB|IL36G|DNMT1|RB1|STIM1|TMSB4X|COL14A1|KRAS|LMNA|SMAD4|MECP2|MYO18B|NOTCH1|ACTN2|EHD2|DOCK2|H3F3A|OLFM2|CAMK2D|DYSF|SPEG|TTN|SLC25A4|ATG5|ALPK3|LRRC10|RBM24|NOX4|HDAC6|MFN2|SIRT1|CFL2|MAMSTR|NEB|SYNE1|TMOD4|C3|PROX1|CBY1|CAMK1|SHOX2|CAVI…	GOBP_MUSCLE_CELL_DIFFERENTIATION	1.5924	0.0947
RPS7|SPRY1|SHH|WNT16|ADAM15|DAB2IP|BMP7|GATA5|PAX2|SDCBP|LOXL3|TRIP10|ROCK2|NKX2-1|OTUD5|COL1A1|BCL2|NFATC1|HEYL|SPRED3|EDN3|CHRD|TGFBR1|IL6|MEF2C|AMER1|EDN1|EDNRA|NRTN|BAMBI|OVOL2|LAMA5|CUL7|OSR1|WNT2|FLNA|BCL9L|GREM1|IL1B|NRP1|JAG1|SMAD4|LEF1|ZIC2|RIAN|HAS2|EPB41L5|NOTCH1|FERMT2|SEMA4A|EZH2|FGF15|DDX5|TCF7L2|RDH10|POFUT2|EFNA1|EPHA4|SIX2|FUZ|PHACTR4|BMPR1A|HIF1A|FGFR1|SMAD2|MSX1|MSX2|GATA3|CITE…	GOBP_MESENCHYMAL_CELL_DIFFERENTIATION	1.5908	0.047
NEUROG1|CHRM2|GPER1|PDE4B|ADORA1|PROK2|EDN2|TACR3|ROCK2|ABAT|P2RX1|ADA|HTR7|TRPA1|NMU|MKKS|CHRNB2|GHRL|GUCY1A1|ADORA2B|CD38|PLA2G6|ORMDL3|BBS2|CACNA1C|EDN3|MYLK|DRD1|GHSR|FKBP1B|PTGS2|TSHZ3|ADRB2|DRD2|EDNRB|MYH11|EDN1|EDNRA|HTR2B|RGS2|GRIP2|ATP2B4|KIT|CALD1|DLG1|AGT|COMP|SHC1|PRKG1|PTAFR|TPCN2|IRAG1|SULF1|RHOA|P2RX3|DOCK5|ITGA2|ADRA1A|SPX|KCNMA1|CHRNB4|APBB1|SOD1|LCK|SPHK1|CTTN|TIFAB|MYOCD|SRF|P2…	GOBP_SMOOTH_MUSCLE_CONTRACTION	1.5895	0.0599
SHH|LGMN|CCBE1|ETS1|NF1|DAB2IP|BMP4|PTK2B|P2RX4|PLCG1|PDCD10|MMRN2|SRPX2|STAT5A|ADGRB1|SASH1|HMOX1|CXCL13|EGF|ROCK2|FUT1|AMOTL1|FGF2|ZC3H12A|FGF16|SP1|FOXP1|PDGFB|AMOT|HDAC9|PRKD2|IGF2|BSG|ADORA2B|EMP2|MEOX2|NOS3|ADAMTS9|GFUS|ANGPT1|HSPB1|ANGPT2|PLK2|CEACAM1|MEF2C|PTGS2|ANXA3|LCN2|ANGPT4|GPLD1|ATP2B4|GDF2|VASH1|RHOJ|ADAM17|CD40|AGT|MIR218-1|AKT1|JCAD|BMPER|MIR218-2|AKT3|NRP1|MECP2|ANXA1|HDAC5|NUS…	GOBP_REGULATION_OF_ENDOTHELIAL_CELL_MIGRATION	1.5893	0.015
FOXF1|SHH|WNT5A|FERMT1|HEY1|LAMA1|MYO9A|MSN|CAMSAP3|FAT1|FBF1|FRMD4B|ARF6|SYNE4|HES5|AMOTL1|TCF15|CRB3|PARD3|OPHN1|SLC9A3R1|AMOT|RHOA|CDC42|FRMD4A|PTK7|MYO18A|SPAG6L|HES1|CYTH1|CYTH3|GJA1|SH3BP1|SIPA1L3|TTC8|VANGL2|IFT20|PKD1|GOLPH3	GOBP_ESTABLISHMENT_OF_EPITHELIAL_CELL_POLARITY	1.5887	0.0195
FERMT1|EPPK1|MTOR|ADAM9|LRG1|PPARD|MAPRE2|LTB4R2|EPB41L4B|IQSEC1|ARF6|KRT2|MMP9|HBEGF|HAS2|MAP4K4|FGF7|FGF10|SERPINE1|PTEN|KRT16	GOBP_KERATINOCYTE_MIGRATION	1.5881	0.0386
WNT5A|NEUROG1|DVL3|PAX2|TBX18|GLI2|CTHRC1|DVL1|ZEB1|TSHR|GRHL3|HPN|PTK7|SOX9|DVL2|POU3F4|FZD2|EYA1|HOXA1|TBX1|TBX2|FRZB|MYO3B|RAC1|SIX1|VANGL2|TIFAB|MYO3A	GOBP_COCHLEA_MORPHOGENESIS	1.5877	0.0806
CTNNB1|RET|EGR1|LGR4|FMN1|LIF|OSR1|SMO|BMP4|GREM1|PAX2|PAX8|WNT4|SOX8|WNT9B|AGTR2|TFAP2A|HES5|IRX1|PDGFRA|IRX2|PDGFRB|AQP1|GDNF|TCF21|PDGFB|SALL1|LHX1|SOX9|FOXD1|HES1|LAMB2|WT1|CITED1|ADIPOQ|SIX2|TFAP2B|KIF26B	GOBP_METANEPHRIC_NEPHRON_DEVELOPMENT	1.5873	0.0425
FGFR2|CCN1|SFRP1|TNN|GATA1|LTF|ITGAV|GREM1|LRP5|SOX8|PLXNB1|NPR3|GSK3B|AXIN2|CTHRC1|ITGB3|BMP2|RHOA|BCL2|NELL1|ATRAID|SMAD3|ABL1|TMEM119|EIF2AK2|FBLN5|IGF1R|AHR|HPSE|NF2|MN1	GOBP_REGULATION_OF_OSTEOBLAST_PROLIFERATION	1.587	0.0755
CYP2C65|CYP2S1|CYP2J9|MGLL|ALOX5|GPX4|PLA2G2F|CYP2B10|CYP2B13|CYP2B19|CYP2B9|CYP4F15|CYP4F40|CYP4F14|CYP1B1|CYP4F18|CYP2B23|DAGLB|ALOX12E|ALOX15|PTGS2|PNPLA8|CYP2C69|CYP2J11|DAGLA|CYP2C50|SCO1|CYP2J5|CYP2A12|PTGS1|CYP2A4|EPHX1|CYP2C29|CYP2C37|CYP2C38|PLA2G4A|CYP2C39|ALOX12|CYP2C40|CYP2E1|CYP2A5|CYP2F2|CYP4A32|CYP2G1|CYP4A10|CYP4A12B|CYP4A14|CYP4A29|CYP2J6|CYP4A12A|CYP2D10|CYP4A30B|CYP2D9|CYP4A31|…	GOBP_ARACHIDONIC_ACID_METABOLIC_PROCESS	1.5863	0.0286
SHH|ZFP418|BMP4|TRIP10|AKAP6|BDNF|FOXP1|CTDP1|BCL2|MYLK3|HDAC9|EFNB2|CSRP3|TRIM32|CCN3|HDAC3|FRS2|ARRB2|MYF6|MEF2C|SIK1|KAT2A|MMP14|EDN1|BHLHA15|RGS2|TOMM70A|YBX1|GREM1|WNT3A|DDX39B|XBP1|GSK3B|SMAD4|FZD7|CCND2|HDAC5|FDPS|ACTN3|NOTCH1|MAML1|CCN4|DLL1|EZH2|MYOG|PIN1|PIN1RT1|G6PD2|NEK5|G6PDX|HOPX|PAK1|SLC25A4|DMPK|PARP2|RBM24|EPC1|YY1|MYOD1|NKX2-5|MYOCD|DAXX|TRIM72|MSX1|SIRT1|MESP1|NACA|MAMSTR|PROX1…	GOBP_REGULATION_OF_STRIATED_MUSCLE_CELL_DIFFERENTIATION	1.5857	0.0286
SHH|FOXO4|CCBE1|TNN|UTS2R|DAB2IP|PTK2B|PDCD10|SASH1|MYDGF|ADAMTS1|CYSLTR1|CYSLTR2|ROCK2|TIE1|AGO2|AQP1|FGF2|PDCL3|SP1|PIK3R6|COL4A3|PML|GHRL|IGF2|LEP|CTSH|EMP2|ADAMTS9|IL10|CD34|CNMD|CEACAM1|TNMD|DDAH1|TJP1|ANXA3|ANGPTL7|ATP2B4|VASH2|VASH1|RHOJ|ERAP1|CD40|MIR329|GREM1|JCAD|BRCA1|CCR2|BMPER|STIM1|XBP1|PAK4|HSPB6|IL1B|NRP1|CCM2|MECP2|MIR23A|MIR27A|SULF1|FKBPL|SEMA4A|DLL1|AGGF1|JUP|MIR24-2|EFNA3|AGO…	GOBP_REGULATION_OF_VASCULATURE_DEVELOPMENT	1.5855	0.0269
FOXF1|CPLANE2|SMAD2|MSX1|MSX2|SNAI1|WNT5A|ISL1|TGFB2|TBX20|RBPJ|EXOC4|ACVRL1|BMP4|NOG|SNAI2|BMP7|ROBO1|GATA5|DCHS1|TAF10|ROBO2|WNT11|BMP2|BMP5|TGFB1|FOXC1|MDM2|SOX9|TMEM100|HEYL|MDM4|NOS3|TGFBR1|TGFB3|CTNNB1|HEY1|OSR1|APLNR|FGF8|TWIST1|TGFBR2|FOXC2|MYC|WNT3A|HNF1A|SMAD4|LEF1|NOTCH1|SMAD3|NCKAP1|ENG|TBX2|TBX3|ACVR1|BMPR1A|HTT|FGFR1	GOBP_MESENCHYME_MORPHOGENESIS	1.5853	0.0104
SPRY1|CTNNB1|RUNX2|GATA3|WNT5A|SULF2|HHIP|APLN|NOG|DSTYK|SHISA2|WNT4|CREB3L1|NPTN|FAM20C|SPRY2|SULF1|OFD1|PDGFB|SPRY4|PRKD2|FGFRL1|NRXN1|LRIT3|FGFBP1|TCF7L2|SMOC2|GPC1|NGFR|PRDM14|FUZ|FGFBP3|THBS1	GOBP_REGULATION_OF_FIBROBLAST_GROWTH_FACTOR_RECEPTOR_SIGNALING_PATHWAY	1.5828	0.015
SHH|FOXA1|ISL1|HOXD10|FKBP8|FOXA2|MYT1L|OTX2|SUFU|SOX1|DMRT3|GLI2|GSX2|DMRTA2|FEV|LHX3|TLX3|DBX1|MNX1|DLL1|GLI3|SOX9|ATOH1|POU4F1|NTRK3|ESRP1|ISL2|EYA1|ASCL1|NKX2-2|POU3F2|HOXC10|TBX1|OLIG3|SIX1|EHMT2	GOBP_NEURON_FATE_SPECIFICATION	1.5823	0.0089
IRF6|EPPK1|SGPP2|CFLAR|PAX2|NLRC3|MYDGF|EGFL7|EGF|FGF2|ZFP36L1|FGF7|SP1|FOXP1|PDGFB|MAGED1|NFATC1|COL4A3|IRS2|ANG|NRARP|ANG4|FOXE3|FRS2|ANG6|PYGO2|PTPRN|DLK1|OVOL2|LAMA5|OSR1|WNT2|VASH2|VASH1|ADAM17|RB1|TRIM24|HLX|TGM1|MCC|CLDN1|JAG1|RIAN|MEN1|GAS1|PTPRK|NOTCH1|PKHD1|HMGB2|RUNX3|AGGF1|IHH|RIDA|TCF7L2|DYSF|NKX2-9|ATPIF1|PHB2|CDKN2A|GLUL|SIRT1|MYCN|NOG|PROX1|WNT7A|ROBO1|VIP|RAP1GAP|KRT4|GKN3|CDH1|E…	GOBP_REGULATION_OF_EPITHELIAL_CELL_PROLIFERATION	1.5817	0.0487
SHH|NOTCH2|GATA3|LGR4|LIF|SMO|BMP4|PAX2|PAX8|WNT4|WNT9B|ASXL1|GPR4|FAT4|GDNF|KLF15|PDGFB|YAP1|PTCH1|HES1|CITED1|POU3F3|BASP1|MEF2C|TSHZ3|CD24A|AMER1|EDNRB|EDNRA|CTNNB1|MTSS1|OSR1|GREM1|FOXC2|WWTR1|JAG1|MMP9|MYO1E|AMPD2|NOTCH1|PTPRO|TCF21|SALL1|LHX1|PROM1|GLI3|EXT1|LAMB2|WT1|ADIPOQ|SIX2|GLIS2	GOBP_CELL_DIFFERENTIATION_INVOLVED_IN_KIDNEY_DEVELOPMENT	1.5817	0.0366
FGFR2|LRRC17|CCN1|SFRP1|TNN|GATA1|LTF|JUNB|ITGAV|GREM1|FIGNL1|LRP5|SOX8|PLXNB1|NPR3|GSK3B|AXIN2|CTHRC1|OSR2|ITGB3|BMP2|RHOA|BCL2|NELL1|ATRAID|SMAD3|ABL1|TMEM119|IFT80|EIF2AK2|FBLN5|IGF1R|AHR|HPSE|NF2|KCNQ1OT1|MUS81|MN1	GOBP_OSTEOBLAST_PROLIFERATION	1.5815	0.003
CPLANE2|SMAD2|DLX2|MSX2|GRHL2|IRF6|RUNX2|CRKL|NODAL|TGFB2|NIPBL|NEUROG1|PAX5|BMP4|NOG|MTHFD1L|WNT9B|SETD2|FREM1|TFAP2A|MED12|PRRX1|TWIST2|SLC39A1|FOXE1|EIF4A3|SH3PXD2B|COLEC10|EIF4A3L1|IRX5|NDST1|HOXA1|HOXA2|CHRD|INSIG1|TGFBR1|DLX1AS|FGF4|SIX1|MEF2C|SIX4|INSIG2|TGFB3|GNA11|MMP14|TULP3|GNAQ|FOXN3|EDNRA|FGFR2|CTNNB1|FGF8|TWIST1|TBX15|IFT140|ALX3|TGFBR2|CEP55|WDR19|FOXC2|ZIC3|PDGFRA|GAS1|TRP63|MMP16…	GOBP_CRANIAL_SKELETAL_SYSTEM_DEVELOPMENT	1.5809	0.071
EDNRA|RET|ARX|KIF26A|PHOX2A|SOX10|HLX|SOX8|TLX2|ASCL1|PHOX2B|GDNF|NTF3|RHOX11|RHOX10|PHACTR4|ISX|EDNRB	GOBP_ENTERIC_NERVOUS_SYSTEM_DEVELOPMENT	1.5801	0.0688
ECSCR|FOXO4|ALOX5|NF1|DAB2IP|EMILIN1|ADGRB1|GPR4|ADAMTS1|CD36|IL17F|ROCK2|KLF2|EPN1|TIE1|SERPINE1|CD160|AMOT|COL4A3|FOXC1|PML|CD59A|ADGRB3|ADAMTS9|SH2B3|ANGPT2|PLK2|CNMD|TNMD|HOXA5|ADRB2|ANGPTL7|ANGPT4|ATP2B4|CCL2|ATF2|SEMA6A|VASH1|STAB1|MIR329|AGT|CCR2|SHC1|CREB3L1|EPN2|MECP2|CLDN5|SULF1|CXCL10|RGCC|SEMA4A|TCF4|HGS|EFNA3|AGO1|PPARG|OPTC|NGFR|ABCC8|TEK|SARS|CCN6|TGFB2|LIF|MINAR1|STARD13|PTGER4|SP…	GOBP_NEGATIVE_REGULATION_OF_VASCULATURE_DEVELOPMENT	1.5796	0.0098
RET|TEAD1|OSR1|TEAD2|PTK2B|RARA|PAX2|TESC|CYP26B1|GSK3B|CYP26A1|AQP1|ABL2|BRINP3|ABCA1|ALDH1A2|LTK|STRA8|RORB|HTRA2|BRINP2|PTK7|PTK6|SOX9|BRINP1|YAP1|ADD1|YES1|RXRB|HOXA1|HOXA2|TWF2|SNW1|CREB1|RHOX13|PHC1|TBX1|SETX|ATM|LYN|MEF2C|ADNP2|EPHA3	GOBP_CELLULAR_RESPONSE_TO_RETINOIC_ACID	1.5788	0.0669
MSX1|MSX2|SNAI1|TGFB2|HEY1|APLNR|FGF8|TBX20|RBPJ|BMP4|NOG|SNAI2|TGFBR2|BMP7|ROBO1|DCHS1|SMAD4|ROBO2|NOTCH1|BMP2|BMP5|TGFB1|TMEM100|HEYL|ENG|TGFBR1|TBX2|TBX3|TGFB3|ACVR1|BMPR1A	GOBP_ENDOCARDIAL_CUSHION_FORMATION	1.5782	0.0042
SPRY1|KIF16B|FGF14|FLRT2|CRKL|RAB14|NPTN|CXCL13|FAT4|FGF2|ZFP36L1|FGF7|FGF16|PDGFB|CD44|NR4A1|PRKD2|NRXN1|IQGAP1|EGR3|NDST1|FRS2|CHRD|FGFR3|CHURC1|APLN|CEP57|SHISA2|CREB3L1|FGF12|FAM20C|SHCBP1|HYAL2|SULF1|FGF15|LRIT3|EXT1|FGF1|TCF7L2|NGFR|FUZ|FGFBP3|FGFR1|RUNX2|GATA3|WNT5A|NOG|PTPN11|ZFP36|ITGB1BP1|WNT4|TRIM71|SPRY2|FGF5|DLL4|FGFRL1|FGF3|FGFBP1|ELK1|KL|FGF20|SOS1|FRS3|FGF17|FGF22|KLB|IER2|FGF21|S…	GOBP_RESPONSE_TO_FIBROBLAST_GROWTH_FACTOR	1.5769	0.0481
SORBS2|PDCD4|PBRM1|ABI3BP|HNRNPU|RBPJ|ZFP418|GPER1|BMP4|RXRA|BMP7|PRICKLE1|PROK2|KDM6B|ALPK2|TRIP10|AKAP6|FOXP1|CTDP1|PDGFB|NRAP|PDLIM5|MYLK3|IRX3|MIR143|SOX18|EFNB2|LRP6|CSRP3|NEBL|HES1|PLEC|SGCD|TCAP|HDAC3|FRS2|ARRB2|MEF2C|SIK1|KAT2A|MYH11|MYH10|EDN1|EDNRA|MEF2A|RGS2|MYLK2|AKAP13|TOMM70A|AGT|RARA|GREM1|WNT3A|DDX39B|TBX18|COL14A1|NRP1|GSK3B|JAG1|LMNA|CXADR|SMAD4|FZD7|CCND2|MYO18B|FDPS|NOTCH1|MAM…	GOBP_CARDIOCYTE_DIFFERENTIATION	1.5747	0.0265
SPRY1|KIF16B|RUNX2|FGF14|GATA3|WNT5A|FLRT2|CRKL|RAB14|NOG|PTPN11|WNT4|TRIM71|NPTN|SPRY2|FAT4|FGF2|FGF7|FGF16|FGF5|PDGFB|PRKD2|FGFRL1|FGF3|NRXN1|IQGAP1|FGFBP1|NDST1|KL|FGF20|SOS1|FRS3|FGF17|FRS2|FGF22|CHRD|FGFR3|KLB|FGF21|SETX|GRB2|FGF4|FGFR2|CHURC1|CTNNB1|FGF18|SULF2|HHIP|FGF8|APLN|DSTYK|CEP57|FGF6|SHISA2|CREB3L1|FGF12|FGF9|FAM20C|SHCBP1|SULF1|OFD1|SPRY4|FGF15|LRIT3|FGFR4|EXT1|FGF1|TCF7L2|SMOC2|G…	GOBP_FIBROBLAST_GROWTH_FACTOR_RECEPTOR_SIGNALING_PATHWAY	1.574	0.0417
SFRP1|SIRT1|NODAL|RNF14|PARK7|DAB2|RNF6|NCOR2|FOXP1|TCF21|IGF1|ZBTB7A|ESR2|PRMT2|SAFB2|HEYL|DDX5|PHB|TRIM68|PIAS2|FOXH1|NCOR1|KDM5D|EP300|SMARCA4|HDAC1	GOBP_REGULATION_OF_ANDROGEN_RECEPTOR_SIGNALING_PATHWAY	1.5732	0.0345
SHH|HS3ST3A1|LGR4|WNT1|HS2ST1|BMP4|HS3ST3B1|BMP7|PAX2|PBX1|DCHS1|PAX8|WNT9B|HES5|FAT4|FGF2|MAGED1|BCL2|ERBB4|WNT7B|CD44|IRX3|SOX9|GREB1L|PTCH1|HES1|KLHL3|SOX4|CITED1|HOXB7|TSHZ3|FRAS1|WNT6|AGTR1B|LAMA5|FMN1|HEY1|OSR1|DSPP|LRRK2|DLG1|AGT|GREM1|GCNT4|MYC|MIR216B|SMAD4|TCF21|SALL1|GLI3|ILK|FGF1|LZTS2|SIX2|NPHP3|VANGL2|GCNT1|ADAMTS16|GATA3|CITED2|HNF1B|LIF|SMO|NOG|WNT4|PGF|ASXL1|COMMD5|AGTR2|NPNT|GDN…	GOBP_KIDNEY_MORPHOGENESIS	1.5731	0.0986
FGFR2|SERPINB5|SFRP1|SHH|FOXA1|WNT5A|MMP2|TNC|BMP4|NOG|RXRA|BMP7|RARG|STAT5A|GLI2|SULF1|FEM1B|NKX3-1|NOTCH1|TRP63|IGF1|AR|ESR2|CD44|SOX9|HOXA13|HOXB13|ID4|HOXD13|CYP7B1|IGF1R|FRS2|ESR1|FGF10	GOBP_PROSTATE_GLAND_MORPHOGENESIS	1.5722	0.0305
SERPINC1|SHH|SYT7|SLC7A11|EPPK1|BC004004|MYOZ1|CFLAR|MPIG6B|CLDN4|SERPINA10|TFPI|GP1BA|TFPI2|PDCD10|GP1BB|GP5|KNG1|IL6RA|GP9|KNG2|P2RY1|PLAT|PLAU|AQP1|FGF2|FGF7|P2RX1|PAPSS2|PDGFA|B4GALT1|PDGFB|COL1A1|ST3GAL4|CD44|CRK|PTK2|LNPK|CDKN1A|LYST|EPHB2|CLDN3|EPB41L4B|AHNAK|MYLK|CD34|VPS4B|SERPINE2|DSP|IL6|SDC1|NBEAL2|CEACAM1|ACTG1|INSL3|SDC4|PECAM1|POU2F3|CLDN13|MAP3K1|SYK|PROZ|FLNA|TLR4|CD40LG|CCR2|PRK…	GOBP_WOUND_HEALING	1.5716	0.0258
CTNNB1|MEIS2|ATF2|HGF|KCNA5|PPARD|MIR682|NEU1|TBX18|MET|ANKRD2|FGF7|PAX7|IGF1|KLHL41|ATOH8|MEGF10|FGFBP1|PAX3|ZFP609|PAXBP1|GATA6|MYOD1|MIR351|SIX1|GPX1|SOX15|MALAT1	GOBP_MYOBLAST_PROLIFERATION	1.5715	0.0349
CTNNB1|MSX1|SHH|MSX2|OSR1|FGF8|TWIST1|BMP4|TBX4|ALX3|WNT7A|RARG|WNT3|GPC3|PITX1|OSR2|NOTCH1|TRP63|RPGRIP1L|ZBTB16|LMBR1|LRP6|ALX4|AFF3|PITX2|RARB|GNAS|RSPO2|MECOM|DICER1|TBX3|FGF4|CHD7|MED1|SMARCA4	GOBP_EMBRYONIC_HINDLIMB_MORPHOGENESIS	1.5712	0.0919
NUMA1|SHH|GRHL2|FOXA1|THRA|ADAMTSL2|FOXA2|RBPJ|AGR2|BMP4|FOXJ1|NKX2-1|KLF2|FGF7|NFIB|FOXP1|IGF1|PPP3R1|WNT7B|SOX9|YAP1|MAP2K1|RBBP9|FNDC3B|MAP2K2|FGFR3|ASCL1|ERRFI1|HMGA2|SPDEF|FOXP2|AIMP2|HOXA5|GPSM2|FGFR2|CTNNB1|NUMB|WNT2|STRA6|RCN3|TMEM38B|KRAS|NCOR2|INSC|CDC42|SAV1|DHCR7|PTHLH|THRB|FGFR4|EYA1|CREB1|FOXP4|GATA6|FGF10|SRSF6	GOBP_LUNG_EPITHELIUM_DEVELOPMENT	1.5703	0.0616
CAPN1|PDCD4|IL18R1|TRADD|FBXW11|TSPAN6|NLRC3|NMI|SASH1|ZC3H12A|RBCK1|LITAF|IL18|RC3H2|HAVCR2|RPS3|CCN3|PRDX1|CYLD|NR3C2|BIRC3|C1QTNF3|UACA|TNFSF14|GLRX|EDN1|NLRP3|1700037H04RIK|SPI1|TLR4|GREM1|TLR2|IL1B|LIMS1|NDUFC2|AGER|RHOA|CALR|CD86|NOD1|ILK|HDAC7|PHB|AGO1|EIF2AK2|NOL3|PHB2|HMGB1|MMP8|SPHK1|TEK|TRIM44|CPNE1|CCL19|APP|CD14|NFAT5|IRAK1|LIME1|TLR3|TLR7|IFI35|TERF2IP|EGFR|TNF|LRRC19|MKRN2|ADGRG3|R…	GOBP_REGULATION_OF_NIK_NF_KAPPAB_SIGNALING	1.5701	0.0616
GDF6|GLG1|TRIP11|BMP7|TRPV4|FGF2|MMP13|COL11A2|COL2A1|COL1A1|EPYC|WNT7B|HOXA3|HOXD3|MKKS|LEP|CYTL1|CST10|LNPK|MAF|CBS|BBS2|FGFR3|SNX19|TGFBR1|CNMD|OGN|PRKG2|MEF2C|EDN1|OSR1|ROR2|RARA|GREM1|RB1|SULF1|HOXC4|PAX7|CREB3L2|SOX5|ZFP219|CCN4|ZBTB16|MATN3|RUNX3|GLI3|SNORC|IHH|CTSK|LTBP3|PTH1R|TAPT1|SIX2|MBOAT2|BMPR1A|CER1|HIF1A|FGFR1|MSX1|DLX2|MSX2|SNAI1|MYCN|NOG|PTPN11|SNAI2|WNT7A|ARID5A|SHOX2|CR2|MAPK3…	GOBP_CARTILAGE_DEVELOPMENT	1.5682	0.0391
CCN1|TMEFF2|MSX2|NOTCH2|WNT5A|FERMT1|TBX20|ACVRL1|CHUK|SNAI2|WNT7A|PDCD10|BMP7|PHLDB2|ARHGAP12|MMP12|HOXB2|LIN7C|DVL1|CLASP2|CLASP1|PARD3|DLL4|CARMIL2|BMP5|CD151|CD44|DVL2|LRP6|MTOR|ZFP568|RREB1|SOS1|HOXB4|DAG1|HBEGF|AJUBA|PLET1|SOX11|PDPN|MAP3K1|FLNA|LAMA1|PALS1|COL5A1|SCNN1G|ARHGAP24|MRTFA|JAG1|NOTCH1|FERMT2|PTEN|MEGF8|LRG1|ARHGAP35|FLRT3|DDR1|SCNN1B|VANGL2|PHACTR4|SRF|TOR1A	GOBP_MORPHOGENESIS_OF_AN_EPITHELIAL_SHEET	1.568	0.0394
TIMP1|CD44|ALOX5|ABI3BP|TLR4|CLEC10A|GIT1|CCR2|SIGLECG|F2R|PPARG|MDK|HC|HMOX1|WDR83|CFH|CD24A|IL1A|HIF1A|GRN	GOBP_INFLAMMATORY_RESPONSE_TO_WOUNDING	1.568	0.0561
FOXF1|SPRY1|SHH|GRHL2|FOXA1|NODAL|MAPK1|LIF|FOXA2|TNC|BMP4|NOG|PLOD3|RPL13A|MAPK3|SPRY2|FGF7|ID1|NFIB|TNF|IGF1|WNT7B|CTSZ|SOX9|SOX2|HHEX|YAP1|MAP2K1|CTSH|ESRP1|MAP2K2|CELSR1|PITX2|HMGA2|RSPO2|DAG1|FOXP2|HOXA5|ESRP2|STK40|SOX11|FGFR2|SEC24B|CTNNB1|HHIP|DSPP|FGF8|WNT2|DLG5|MAPK8IP3|LAMA1|HPS1|TGFBR2|KRAS|AP3B1|PDGFRA|CTSL|TCF21|CDC42|EXT1|RDH10|CTSD|TBX2|WNT2B|VANGL2|FGF10|SRSF6|CFC1|SRF|GATA4|TMTC3	GOBP_LUNG_MORPHOGENESIS	1.5679	0.0303
FOXF1|WNT5A|MYO9A|PARD6A|CAMSAP3|FAT1|SCRIB|LIN7B|LIN7C|SYNE4|FOXJ1|PRICKLE2|CRB2|CRB3|PARD3|WNT11|PTK7|FSCN1|LIN7A|LRRC7|MARK2|SYNJ2BP|DLG3|PDCD6IP|OOEP|MTCL1|LHX2|DLG2|DLG5|LAMA1|PRKCI|DLG1|EZR|PALS1|MSN|PARD3B|WDR1|ARF4|TCF15|OPHN1|SLC9A3R1|RHOA|CDC42|CRB1|SPAG6L|ILK|PDZD11|EYA1|SH3BP1|TTC8|VANGL2|IFT20|LLGL1|CDX2	GOBP_ESTABLISHMENT_OR_MAINTENANCE_OF_BIPOLAR_CELL_POLARITY	1.5675	0.0183
LYVE1|CAPN1|GCNT1|SELE|SELP|CHST4|CHST2|RIPOR2|CCL2|THY1|BCR|CD99L2|ABR|GP1BA|PLCB1|PTGER4|CCR2|ITGA4|PTAFR|FADD|IL1R1|RIPK3|CD47|IL27RA|PDGFD|PLVAP|JAM3|AGER|FUT4|ST3GAL4|MED23|ICAM1|CCL21A|CXCL12|FUT7|CCL25|CCL28|PTGER3|MDK|CCL21B|ELANE|PECAM1|PAWR|FUT9|ADAM8	GOBP_REGULATION_OF_CELLULAR_EXTRAVASATION	1.5673	0.0246
EDNRA|CTNNB1|NOTCH2|MTSS1|GATA3|LIF|OSR1|SMO|BMP4|GREM1|PAX2|PAX8|FOXC2|WNT9B|ASXL1|GPR4|WWTR1|JAG1|MMP9|FAT4|MYO1E|GDNF|AMPD2|KLF15|NOTCH1|PTPRO|PDGFB|SALL1|LHX1|PROM1|YAP1|EXT1|LAMB2|WT1|CITED1|ADIPOQ|SIX2|BASP1|MEF2C|CD24A|EDNRB	GOBP_EPITHELIAL_CELL_DIFFERENTIATION_INVOLVED_IN_KIDNEY_DEVELOPMENT	1.5673	0.0388
RETREG3|ADAM15|MMP2|CTSQ|CTS3|MMP20|4930486L24RIK|MMP12|BC051665|CTSJ|CTS7|CTS8|CTSR|CTS6|CTSM|CTSLL3|MMP13|ITGB1|RETREG1|MMP17|CTSS|MMP10|MMP15|MRC2|PEPD|MMP27|MMP23|MMP19|MMP1A|MMP25|VSIR|MMP14|FAP|CTSB|MMP24|MMP9|CTSL|MMP21|MMP16|MMP7|MMP28|CTSK|ADAMTS2|MMP1B|MMP3|IDUA|MMP8|RETREG2|PRTN3|MMP11	GOBP_COLLAGEN_CATABOLIC_PROCESS	1.5664	0.0262
DPP4|IL12A|LGMN|PTK2B|CCL27A|TMEM102|TNFSF18|EDN2|CXCL13|CXCL14|TRPV4|SLC8B1|SLAMF1|SERPINE1|WNK1|F7|NCKAP1L|VEGFB|CD74|TIRAP|PTK2|MIF|CCR7|BST1|GPR18|LGALS9|CCN3|EDN3|MDK|NBL1|CXCL17|OXSR1|TNFSF14|MTUS1|C3AR1|C5AR1|CCL1|EDN1|CCR1|EDNRA|CCR1L1|CMKLR1|STK39|CCL2|SPI1|ADAM17|GREM1|CCR2|CREB3|NINJ1|CSF1|DUSP1|IL1B|C5AR2|CYP19A1|IL34|CXCL10|JAM3|AIF1|CALR|DEFB25|MMP28|F2RL1|PLA2G7|LBP|DYSF|CSF1R|CCL2…	GOBP_REGULATION_OF_LEUKOCYTE_CHEMOTAXIS	1.5663	0.0784
SPRY1|STUB1|CDKN1C|GLG1|CCBE1|WNT1|CFLAR|DAB2IP|BRMS1|RBBP4|SDCBP|RBBP7|NPTN|ING1|SAP130|SAP30L|CXCL13|BRMS1L|NKX2-1|SINHCAF|GIPC1|SAP30|FGF2|PDGFB|LATS1|SPRED3|CD63|ANGPT1|CHRD|FBN2|NBL1|LRP1|LTBP1|ING2|CNMD|PTPRF|RNF165|PBLD2|ONECUT1|PBLD1|BAMBI|FKBP8|ATP2B4|BCL9L|ADAM17|PALS1|GREM1|JCAD|SFRP5|BMPER|SHISA2|XBP1|PRDM16|NRP1|ONECUT2|SMAD4|MEN1|SULF1|NOTCH1|RNF111|DLL1|LRIT3|CIDEA|PIN1|PIN1RT1|TCF…	GOBP_REGULATION_OF_CELLULAR_RESPONSE_TO_GROWTH_FACTOR_STIMULUS	1.5655	0.0855
RETREG3|ADAM15|MMP2|VPS33B|BMP4|MMP20|PLOD3|EMILIN1|IL6RA|P3H4|MMP13|SERPINE1|PDGFB|SERPINF2|COL1A1|CTSS|IL18|ADORA2B|MMP25|FGFR3|ERRFI1|ARRB2|LTBP1|IL6|VSIR|RAP1A|MMP14|FAP|ARG1|CTSB|TRAM2|CCL2|CBX8|SERPINH1|MMP24|CREB3L1|CTSL|RGCC|AGER|MMP16|RETN|MMP28|CYP7A1|FN1|IHH|CTSK|ITGA2|PRDX5|CYP2J6|ADAMTS2|MMP1B|MFAP4|UTS2|PPARG|ADAMTS3|MMP8|LARP6|CYGB|HIF1A|MMP11|P3H2|CTSQ|CTS3|RAPGEF3|4930486L24RIK|M…	GOBP_COLLAGEN_METABOLIC_PROCESS	1.5652	0.0246
SERPINC1|ALOX5|EPPK1|HRAS|XYLT1|MYOZ1|CLDN4|CD109|PTPRS|TFPI|GP1BA|GP5|KNG1|CD36|EMILIN2|KNG2|THBD|PLAT|ABAT|PLAU|FGF2|CLASP2|CLASP1|SERPINE1|F7|PDGFA|PLAUR|PDGFB|SERPINF2|CPB2|ST3GAL4|VEGFB|KLRH1|CRK|CLEC7A|PTK2|EPHB2|STK24|MAP2K2|GJA1|SCARF1|CLDN3|SH2B3|MDK|IL10|MYLK|LRP1|CD34|SERPINE2|AJAP1|CEACAM1|ACTG1|ATP7A|INSL3|TNR|FKBP1B|ADRB2|CLDN13|PTPRF|NEO1|CERS2|CCL2|FLNA|ADAM17|GIT1|CNTF|PRKG1|ADAM…	GOBP_REGULATION_OF_RESPONSE_TO_WOUNDING	1.565	0.0424
FGFR2|FOXF1|SPRY1|CTNNB1|SHH|FOXA1|HHIP|WNT2|DLG5|FOXA2|LAMA1|TNC|BMP4|KRAS|PDGFRA|SPRY2|CTSL|TNF|CTSZ|SOX9|SOX2|HHEX|YAP1|EXT1|CTSH|RDH10|ESRP1|CTSD|CELSR1|HMGA2|RSPO2|DAG1|TBX2|HOXA5|WNT2B|VANGL2|ESRP2|FGF10|TMTC3	GOBP_EPITHELIAL_TUBE_BRANCHING_INVOLVED_IN_LUNG_MORPHOGENESIS	1.5645	0.0995
CTNNB1|MSX1|SHH|MSX2|FMN1|HOXD10|OSR1|FGF8|HOXD9|TWIST1|BMP4|TBX4|ALX3|WNT7A|RARG|WNT3|GPC3|PITX1|SALL3|MIR23A|OSR2|NOTCH1|TRP63|RPGRIP1L|SALL1|ZBTB16|LMBR1|LRP6|PTCH1|ALX4|AFF3|PITX2|RARB|GNAS|RSPO2|MECOM|DICER1|HOTAIR|TFAP2B|ATP7A|TBX3|FGF4|CHD7|MED1|SMARCA4|GDF5|BMPR1A	GOBP_HINDLIMB_MORPHOGENESIS	1.5643	0.0443
NACA|P2RX2|WNT10B|SMO|SHOX2|TMEM182|RCAN1|ACTA1|CAV2|SMYD3|KLHL40|PPP3CA|BCL2|CACNA1S|IGF1|HDAC9|PMP22|PLEC|BIN3|CNTNAP1|NORAD|CNTNAP2|MIR351|MYF6|SIX1|FBXO22|NFATC2|HDAC4|RIPOR2|DMD|SPG11|RYR1|MYF5|HDAC5|ACTN3|HOMER1|LMOD3|SKI|MYOG|KLHL41|XK|DNER|MYORG|KEL|SELENON|NFATC3|PPP3CB|MYOD1|GPX1|STAC3	GOBP_MYOTUBE_CELL_DEVELOPMENT	1.5633	0.0749
TNNC1|GRCC10|PARP1|XRCC1|SLC8A3|TNNC2|SYNM|CLN8|MYH7|KCNJ2|MYH3|MYH8|GAA|CASQ1|NR4A1|TNNT1|TNNT3|MTOR|RCSD1|SPR|CAV3|TCAP|ASCL1|VTI1A|VPS35|CACNA1A|TSHZ3|ADRB2|DRD3|TNNI1|TNNI3|TNNI2|MYLK2|DMD|CCDC78|COMP|JSRP1|ATP2A1|ITPR1|KBTBD13|ACTN3|GIGYF2|HOMER1|HIPK2|ATP8A2|MYH14|DMPK|CHRNA1|CHRNB1|CHRND|CHRNE|SCN4A|CHRNG|STAC|VPS54|STAC2|MAP1A|STAC3	GOBP_MULTICELLULAR_ORGANISMAL_MOVEMENT	1.5625	0.098
LOX|CLEC3B|ACVR2A|GATA1|LGR4|ALOX5|GPM6B|BMP4|PTK2B|RXRA|BMP7|BMP6|AXIN2|TFAP2A|BGLAP2|OSR2|MMP13|GLA|SOX9|LEP|EIF2AK3|NFE2|GJA1|BGLAP3|BMP2K|BGLAP|FGFR3|ALOX15|FBN2|IBSP|RSPO2|DNM3OS|CYP27B1|MEF2C|PTGS2|ADRB2|SLC24A3|CCR1|CCR1L1|DLK1|MTSS1|NOTUM|OSR1|KLF10|ASPN|COMP|SRGN|GREM1|BCOR|FAM20C|ISG15|ACTN3|SUV39H1|BMPR2|PHEX|AHSG|PTHLH|S1PR1|SMAD3|LTBP3|PTH1R|TCF7L2|CCDC154|IFT80|DUOX2|SBDS|MGP|ACVR1|…	GOBP_BONE_MINERALIZATION	1.5614	0.0119
OVGP1|MGAT1|ALDH1A7|CHIT1|RENBP|AMDHD2|CHIA1|NAGK|GNPDA1|CTBS|NPL|GNPDA2|CHIL4|CHIL5|CHIL6|CHIL3|ALDH1A1|CHIL1	GOBP_AMINO_SUGAR_CATABOLIC_PROCESS	1.5602	0.0204
UBASH3B|ALOX5|SERPING1|EPPK1|XYLT1|MYOZ1|CD109|PTPRS|TFPI|GP1BA|GP5|KNG1|PHLDB2|WNT4|KNG2|WFDC1|THBD|PLAT|ABAT|PLAU|FGF2|CLASP2|CLASP1|SERPINE1|TNF|PDGFA|PLAUR|PDGFB|SERPINF2|CASK|CPB2|LRIG2|CRK|RTN4RL1|KREMEN1|GJA1|CLDN3|RGMA|SH2B3|PTGER3|MDK|HRG|CD34|SERPINE2|AJAP1|CEACAM1|F11|SLC12A2|TNR|FGB|ADRB2|APOH|CD24A|FGA|KLKB1|NEO1|PLG|CERS2|PROS1|INPP5F|VTN|FGG|TSPAN8|GIT1|SIGLECG|PRKG1|ADAMTS18|ANXA2…	GOBP_NEGATIVE_REGULATION_OF_RESPONSE_TO_WOUNDING	1.5602	0.0888
SHH|PLD3|WNT1|CFLAR|HACD1|ADAMTS15|PTGFRN|TMEM182|RCAN1|ADGRB1|BCL9|CAPN2|MYMX|MYMK|ACTA1|BDNF|NTN3|SMYD3|KLHL40|BCL2|CACNA1S|HDAC9|CD81|CSRP3|PMP22|PLEC|ADGRB3|CCN3|NORAD|TNFSF14|CDON|MIR351|MYF6|SIK1|GDF15|MMP14|NEO1|NFATC2|BHLHA15|CASP1|SPG11|SYNB|IL36G|STIM1|MYC|ADAMTS5|XBP1|GSK3B|HDAC5|ACTN3|CXCL10|NOTCH1|MAML1|DOCK1|MYOG|DOCK5|EHD2|XK|DOCK2|DNER|CXCL9|DYSF|INS2|MYH9|CXCL12|DMPK|KEL|RBM24|MY…	GOBP_MYOTUBE_DIFFERENTIATION	1.56	0.0808
REG3G|NOTCH2|LRG1|REG3A|CDH3|STXBP4|TGM1|MDK|KIF3A|HAS2|TWIST2|FGF7|FGF10|TRP63|CRNN	GOBP_POSITIVE_REGULATION_OF_KERATINOCYTE_PROLIFERATION	1.5598	0.0348
KITL|SART3|SHH|IRF6|XRCC5|CDKN2C|RNF43|ATXN1L|MIR320|WNT1|ZNRF3|HNRNPU|AY074887|NF1|RBPJ|BMP4|CD109|PBX1|THPO|AXIN2|SETD1A|DAB2|PRRX1|SHB|KDM1A|OSR2|FGF2|ZFP36L1|NFATC1|HOXA3|PDCD2|SOX9|MIR143|TERC|SOX18|YAP1|LRP6|PTCH1|IRS2|MPL|MIR702|BRCA2|HMGA2|CD34|MKI67|ABCB1B|NGF|ABCB1A|PIM1|DPPA2|PTPRC|OVOL2|CXCL1|TACC3|TGFBR2|TBX18|GLI2|MEN1|HDAC5|NOTCH1|FERMT2|L3MBTL2|HMGB2|GLI3|SIRT6|LTBP3|BYSL|EIF2AK2|…	GOBP_STEM_CELL_PROLIFERATION	1.5596	0.0302
JAGN1|IRAK4|CXCL15|CXCL2|CXCL3|PTK2B|CXCL11|CCL17|CCL22|RPL13A|TNFSF18|EDN2|CXCL13|PPBP|TRPV4|PDGFD|FUT4|NCKAP1L|B4GALT1|PDGFB|CD74|TIRAP|PTK2|MIF|BST1|LYST|IFNG|EDN3|NBL1|CXCL17|PECAM1|ARHGEF5|DPEP1|MMP14|CHGA|CCL1|EDN1|CCR1|EDNRA|CCR1L1|IL17A|CCL3|SYK|ROR2|GREM1|CCR2|EPX|IL17RA|IL1B|IL1R1|ANXA1|PTPRO|JAM3|PREX1|CCL20|MMP28|PLA2G7|PPIA|DYSF|RIN3|CD200|CAMK1D|VAV3|PF4|APP|ZPLD2|ITGA9|C1QBP|ABR|MA…	GOBP_MYELOID_LEUKOCYTE_MIGRATION	1.5595	0.0371
SLAMF9|CXCL16|CXCL15|CXCL2|CXCL3|PTK2B|CCL27A|TMEM102|CXCL11|CCL17|CCL22|RPL13A|TNFSF18|EDN2|CXCL13|CXCL14|PPBP|TRPV4|NCKAP1L|PDGFB|CD74|CORO1A|TIRAP|PTK2|MIF|BST1|GPR18|LGALS9|LYST|IFNG|EDN3|NBL1|CXCL17|OXSR1|ARHGEF5|DPEP1|CHGA|CCL1|EDN1|CCR1|EDNRA|CCR1L1|CCL3|SYK|STK39|ADAM17|GREM1|CCR2|IL17RA|IL1B|ANXA1|PTPRO|JAM3|PREX1|CCL20|GPR183|MMP28|PLA2G7|S1PR1|PPIA|DYSF|CYP7B1|RIN3|CAMK1D|VAV3|PF4|APP|…	GOBP_LEUKOCYTE_CHEMOTAXIS	1.5589	0.0472
SPRY1|SPRY4|GATA3|WNT5A|SULF2|FGFRL1|APLN|TCF7L2|GPC1|SHISA2|WNT4|CREB3L1|NGFR|SPRY2|PRDM14|SULF1|FUZ|OFD1|THBS1	GOBP_NEGATIVE_REGULATION_OF_FIBROBLAST_GROWTH_FACTOR_RECEPTOR_SIGNALING_PATHWAY	1.5574	0.0485
CAPN1|GCNT1|KLF4|SELE|SELP|RELA|CHST4|ALOX5|CHST2|ETS1|NFAT5|IRAK1|GP1BA|CCR2|ITGA4|PTAFR|ZDHHC21|TNF|FUT4|RHOA|ST3GAL4|ITGB2|ICAM1|CCL21A|CXCL12|FUT7|CCL25|CCL28|MDK|TRAF6|CCL21B|IL6|ELANE|PAWR|FUT9	GOBP_REGULATION_OF_LEUKOCYTE_ADHESION_TO_VASCULAR_ENDOTHELIAL_CELL	1.557	0.0482
SHH|MSX2|RUNX2|TNN|HEY1|HDAC4|PTHLH|SMAD3|JUND|PTH1R|LRP5|HOXA2|LIMD1|SATB2|GLI2|MEN1|HDAC5|CLEC5A	GOBP_OSTEOBLAST_DEVELOPMENT	1.5561	0.0434
NEUROG1|TNNC1|GRCC10|GPER1|TMOD3|ADORA1|PROK2|EDN2|TACR3|ROCK2|AKAP6|TNNC2|TRPV4|SYNM|KCNE1|P2RX1|KCNH2|ADA|KCNE2|CACNA1S|SRSF1|CASQ1|KCNE3|KCNE4|MKKS|CHRNB2|GHRL|GUCY1A1|KCNE1L|CSRP3|CD38|PLA2G6|ARG2|ORMDL3|TMOD1|BBS2|ACE2|EDN3|MYLK|DRD1|DSP|HCN4|PTGS2|CHGA|MYH11|EDN1|EDNRA|PLN|RGS2|MYL4|ATP2B4|FLNA|TMOD2|CALD1|PRKG1|CACNB2|TPM2|TPM4|TPM3|TPCN2|KBTBD13|MAP2K6|FGF13|SULF1|ACTN2|DOCK5|JUP|CAMK2D|T…	GOBP_MUSCLE_CONTRACTION	1.5551	0.0347
CTNNB1|MSX1|SHH|MSX2|RUNX2|TBX5|NIPBL|HOXA9|OSR1|HOXD11|HOXD9|CRABP2|TWIST1|ALX3|WNT7A|SHOX2|RECK|HOXA11|WNT3|WNT9A|TFAP2A|OSR2|IFT122|ALDH1A2|TRP63|RPGRIP1L|HOXA13|LRP6|LNPK|RDH10|ALX4|CACNA1C|RSPO2|MECOM|TBX3|EN1	GOBP_EMBRYONIC_FORELIMB_MORPHOGENESIS	1.5546	0.0454
EID2B|CMTM5|BMP4|IL36G|PRICKLE1|TMEM182|PPARD|SRA1|CCL17|SOX8|CXCL14|ANKRD2|DDIT3|ZFHX3|CXCL10|NOTCH1|TNF|MBNL3|PRL2C2|TGFB1|DLL1|SOX9|MSTN|CSRP3|IL18|NMRK2|ID3|CCL9|MKX|SOSTDC1|TBX3|GDF3	GOBP_NEGATIVE_REGULATION_OF_MYOBLAST_DIFFERENTIATION	1.5541	0.0047
SHH|CCBE1|DAB2IP|ITGAV|PTK2B|PDCD10|SRPX2|TNS3|SASH1|EDN2|CXCL13|EGF|ROCK2|GIPC1|FGF2|SP1|FOXP1|PDGFB|PTK2|IGF2|EMP2|ADAMTS9|GFUS|ANGPT1|CLN3|TGFBR1|CEACAM1|PECAM1|MEF2C|PTGS2|ANXA3|LCN2|FAP|ATP2B4|VASH1|RHOJ|ADAM17|CD40|GREM1|JCAD|BMPER|NRP1|MECP2|ANXA1|NUS1|NOTCH1|DNAJA4|SEMA4A|GPI1|JUP|CORO1B|EFNA1|SVBP|PAXIP1|TEK|LEMD3|HIF1A|FGFR1|GLUL|SIRT1|GATA3|ACVRL1|PROX1|SNAI2|STARD13|ITGB1BP1|WNT7A|BCA…	GOBP_ENDOTHELIAL_CELL_MIGRATION	1.5541	0.0442
KITL|SHH|IRF6|CDKN2C|ATXN1L|MIR320|WNT1|HNRNPU|AY074887|NF1|RBPJ|BMP4|CD109|PBX1|THPO|SETD1A|PRRX1|KDM1A|OSR2|FGF2|ZFP36L1|NFATC1|HOXA3|PDCD2|SOX9|SOX18|YAP1|LRP6|PTCH1|IRS2|MPL|MIR702|HMGA2|NGF|PIM1|DPPA2|PTPRC|OVOL2|CXCL1|TGFBR2|TBX18|GLI2|MEN1|HDAC5|NOTCH1|FERMT2|HMGB2|GLI3|SIRT6|LTBP3|EIF2AK2|FOXM1|GAK|FGFR1|RUNX2|WNT5A|FERMT1|OVOL1|TRP53|WNT10B|SNAI2|SHOX2|KAT7|SEPTIN4|TERT|ACE|NFIB|WNT11|EP…	GOBP_REGULATION_OF_STEM_CELL_PROLIFERATION	1.5538	0.0569
CHMP7|SYT7|ARL8B|CHMP6|CHMP2A|CHMP1A|MYOF|CHMP4C|ANXA2|CHMP2B|CHMP5|ANXA6|RAB3A|SMPD1|MYH2|DYSF|MYH9|CAV3|SYTL4|CHMP4B|AHNAK|VPS4A|VPS4B|SYT11|TRIM72|S100A10|MYH10	GOBP_PLASMA_MEMBRANE_REPAIR	1.5531	0.0469
CHST1|HS3ST1|HS3ST3A1|NDST2|HS3ST2|XYLT2|XYLT1|B3GNT2|PTGER4|HS3ST3B1|PXYLP1|B3GAT3|GLCE|EGF|B3GALT6|ABCC5|PDGFRB|PDGFB|CLTC|TGFB1|B3GNT7|B3GAT1|CHST3|B3GNT4|B3GNT8|HAS1|AP2A1|ANGPT1|B3GNT6|CHPF2|DSE|CSGALNACT1|CHSY1|B3GNT3|CHST12|CHST7|CHST13|CHST14|B3GNT9|B4GALT4|CHPF|CSGALNACT2|CHSY3|SLC35D1|UGDH|SMPD3|EXT2|SLC10A7|HYAL1|HEXA|B4GALT7|IL1B|HAS2|CCND3|B4GALT5|EXT1|CHST5|NFKB1|CHST11|HAS3	GOBP_AMINOGLYCAN_BIOSYNTHETIC_PROCESS	1.5531	0.0978
RPS7|SPRY1|SHH|WNT16|ADAM15|EXOC4|DAB2IP|RXRA|BMP7|GATA5|PAX2|SDCBP|LOXL3|TRIP10|ROCK2|NKX2-1|OTUD5|ZFP36L1|COL1A1|BCL2|NFATC1|WNT7B|HEYL|MDM4|SPRED3|EDN3|CHRD|TGFBR1|IL6|MEF2C|AMER1|EDN1|EDNRA|NRTN|BAMBI|DPPA2|OVOL2|LAMA5|CUL7|OSR1|WNT2|FLNA|BCL9L|GREM1|ITGA4|WNT3A|IL1B|NRP1|JAG1|SMAD4|LEF1|ZIC2|RIAN|HAS2|EPB41L5|NOTCH1|FERMT2|SEMA4A|EZH2|FGF15|DDX5|TCF7L2|RDH10|NCKAP1|DPPA4|POFUT2|EFNA1|EPHA4|R…	GOBP_MESENCHYME_DEVELOPMENT	1.5529	0.0334
EDNRA|SPRY1|CTNNB1|MESP1|GATA3|WNT5A|HOXD11|DKK1|FGF8|WNT2|RBPJ|BMP4|ROBO1|GATA5|WNT4|WNT3A|HOXA11|SOX8|CSF1|STOX1|ROBO2|FGF2|GDNF|HOXC11|WNT11|MIR875|BMP2|TGFB1|AR|SOX9|FGF3|FGFR4|FGF1|FRS2|NGFR|CD34|WNT2B|SIX1|SIX4|FGF10|EDN1|FGFR1	GOBP_POSITIVE_REGULATION_OF_ANIMAL_ORGAN_MORPHOGENESIS	1.5525	0.0288
GDF6|NUMA1|LEFTY2|MIR125A|FSTL3|ACVR2A|USP15|PDCD4|WNT1|RBPJ|MIR147|BMP4|ADAMTS7|DSG4|BMP7|SOST|GATA5|BMP6|MIRLET7B|ALPI|HES5|VSTM2A|COL2A1|KCND3|MIRLET7A-1|HIVEP1|HOXA13|ZFP128|HEYL|RGMB|FAM83G|ZCCHC12|HES1|BGLAP|CHRD|NBL1|GREM2|VSIR|GDF15|RNF165|NEO1|BAMBI|MIR122|SKOR2|HFE|FKBP8|ROR2|MIRLET7D|MIRLET7F-1|ATF2|GDF2|MIRLET7F-2|MIR329|TOB1|COMP|GREM1|SFRP5|BMPER|FBN1|WNT3A|HJV|TMPRSS6|SMAD4|LEF1|SK…	GOBP_RESPONSE_TO_BMP	1.5512	0.0266
CTNNB1|SHH|NACA|MTM1|FLOT1|WNT10B|TWIST1|NRAS|SHOX2|MYF5|WNT3A|USP19|ACTN3|LMOD3|BCL2|TGFB1|DLL1|MIR214|MYOG|IGF2|USP2|MEGF10|TCF7L2|YBX3|PRKAA1|HMGCR|MYOD1|CDON|MYF6|RPS6KB1|MEF2C|ADRB2	GOBP_REGULATION_OF_SKELETAL_MUSCLE_TISSUE_DEVELOPMENT	1.5511	0.0472
FOXO4|DRD4|NF1|ARPC5|ARPC2|EGFL7|ADAMTS1|P2RY2|PGR|PLAT|PLAU|PDGFD|DDIT3|SERPINE1|GNA12|LPAR1|PDGFA|PDGFB|BCL2|MDM2|CRK|PTK2|IQGAP1|IL18|S1PR2|CYP1B1|IL6ST|CCN3|MDK|LRP1|IGFBP5|ATP7A|TRIB1|MEF2C|SRC|TLR4|NR4A3|AGT|ITGA4|PRKG1|TMSB4X|MYC|HAS2|S100A11|AGER|AIF1|RETN|RHOA|CCN4|PCSK5|SSH1|DOCK7|DOCK5|GSTP2|ILK|GSTP1|ITGA2|CORO1B|CAMK2D|P2RY6|PAK1|PPARG|PARVA|ADIPOQ|SORL1|NOX4|MYOCD|BMPR1A|GNA13|SMO|P…	GOBP_SMOOTH_MUSCLE_CELL_MIGRATION	1.5511	0.0695
IL12A|LGMN|PTK2B|CCL27A|TMEM102|TNFSF18|EDN2|CXCL13|CXCL14|TRPV4|SLAMF1|SERPINE1|WNK1|F7|NCKAP1L|VEGFB|CD74|TIRAP|PTK2|CCR7|EDN3|MDK|CXCL17|OXSR1|TNFSF14|C3AR1|C5AR1|CCL1|EDN1|CCR1|EDNRA|CCR1L1|CMKLR1|STK39|CCL2|SPI1|ADAM17|CCR2|CREB3|CSF1|IL1B|IL34|CXCL10|AIF1|CALR|DEFB25|F2RL1|PLA2G7|LBP|DYSF|CSF1R|CCL21A|CXCL12|RAC2|HMGB1|SELL|CAMK1D|CCL19|APP|WNT5A|MAPK1|C1QBP|CCR6|VEGFD|PGF|THBS4|PRSS56|MOSP…	GOBP_POSITIVE_REGULATION_OF_LEUKOCYTE_CHEMOTAXIS	1.5507	0.0643
SHH|DLX2|EPOP|FOXA1|ISL1|TGFB2|FEZF2|WNT1|FOXA2|RBPJ|BMP4|SUFU|PROX1|GBX1|DMRT3|NKX2-1|PRRX1|BCL11B|DLL4|DMRTA2|FEV|LHX3|DBX1|MNX1|LBX1|DLX1|SOX9|SOX2|ATOH1|CASZ1|POU4F1|ESRP1|GSX1|CHRD|ASCL1|NKX2-2|POU3F2|TGFBR1|SIX1|EHMT2|TFAP2C|ID2|CTNNB1|FOXG1|HOXD10|ZFP521|FKBP8|RUNX1|MYT1L|OTX2|LHX6|PAX6|NRG1|TUNAR|OLIG1|SOX1|SMAD4|GLI2|FOXN4|NOTCH1|PAX7|TBR1|GSX2|TLX3|OLIG2|CDC42|DLL1|GLI3|PTF1A|GATA2|IHH|…	GOBP_NEURON_FATE_COMMITMENT	1.5501	0.0404
SIRT1|ETS1|NF1|ACVRL1|ATP5A1|P2RX4|STARD13|ATP5B|ITGB1BP1|PLCG1|PDCD10|SPRED1|MMRN2|SRPX2|STAT5A|TBXA2R|FBXW7|HMOX1|AMOTL1|CARD10|FGF2|SP1|TNF|DLL4|CSNK2B|PDGFB|AMOT|IGF1|PRL2C2|TGFB1|HDAC9|PRL7D1|PRKD2|IGF2|EPHA2|FGFBP1|COL18A1|MEOX2|NOS3|ANGPT1|HSPB1|ANGPT2|PLK2|HRG|MEF2C|PTGS2|FGF18|KLF4|MAP2K3|ANGPT4|GADD45A|ATP2B4|VASH1|MAP2K5|RHOJ|ADAM17|CD40|AKT1|JCAD|FOXC2|AKT3|NRP1|NR2E1|MECP2|ANXA1|HDAC…	GOBP_REGULATION_OF_BLOOD_VESSEL_ENDOTHELIAL_CELL_MIGRATION	1.5501	0.0272
SHH|SIRT1|MESP1|MAMSTR|SMARCD3|RBM4|GPER1|BMP4|PROX1|NID1|CAMK1|SHOX2|SETD3|NR3C1|CYP26B1|TRIP10|AKAP6|BCL2|IGF1|TGFB1|MYLK3|HAMP2|MDM2|EFNB2|CSRP3|MTOR|LAMC1|TRIM32|ADRB1|CTH|CAV3|HAMP|ARRB2|MYF6|MEF2C|TSHZ3|KAT2A|MMP14|EDN1|MAPK14|ATP11A|LAMA2|KIT|LAMA1|EIF5A|NRG1|GREM1|TMSB4X|MYF5|WNT3A|DDX39B|SOD2|GSK3B|LAMB1|NEU2|FDPS|ACTN3|TARBP2|LMOD3|MAML1|CCN4|MYOG|OLFM2|PIN1|PIN1RT1|NEK5|LAMB2|HOPX|SLC2…	GOBP_POSITIVE_REGULATION_OF_MUSCLE_CELL_DIFFERENTIATION	1.5493	0.0301
SMAD2|SNAI1|ISL1|TGFB2|TBX20|BMP4|BMP7|SDCBP|AXIN2|DAB2|CRB2|BMP2|COL1A1|TGFB1|FOXC1|LOXL2|MTOR|MDK|GCNT2|TGFBR1|IL6|GLIPR2|TGFB3|PDPN|ZFP703|CTNNB1|BAMBI|TWIST1|BCL9L|TGFB1I1|TGFBR2|WWTR1|IL1B|JAG1|SMAD4|LEF1|ALX1|NOTCH1|FERMT2|RGCC|AGER|EZH2|SMAD3|TCF7L2|LRG1|ENG|HDAC2|MYOCD|ACVR1	GOBP_POSITIVE_REGULATION_OF_EPITHELIAL_TO_MESENCHYMAL_TRANSITION	1.5483	0.0335
PLCG2|APP|CAMP|MPO|TAC1|CLEC7A|ANG2|CD209B|ANG|VIP|ANG4|ANG6|NCF1|CLEC4N|ELANE|NPY|PTX3	GOBP_RESPONSE_TO_YEAST	1.5483	0.0241
GDF6|AKR1B3|LGR4|CFLAR|RXRA|RHPN1|VCAN|BMP7|KCNJ1|PAX2|PAX8|WNT9B|TRAF3IP1|AQP1|FGF2|PDGFA|PDGFB|EMX2|MAGED1|BCL2|WNT7B|COL4A3|CD44|HOXB13|HEYL|CUX1|CITED1|FRS2|PYGO2|BASP1|PKD2|LAMA5|PYGO1|OSR1|NEK1|PCNT|SEC61A1|GCNT4|PDS5A|CYS1|JAG1|SMAD4|ANXA1|NOTCH1|PTPRO|PKHD1|ZBTB16|CNTRL|GLI3|RDH10|SNX17|TMEM67|NFIA|IFT27|WDPCP|ADAMTS16|HSPB11|NOG|ROBO1|ASXL1|HC|ROBO2|GDNF|PLXND1|ITGB3|COL4A4|PSPN|PPP3CA|S…	GOBP_UROGENITAL_SYSTEM_DEVELOPMENT	1.5477	0.0348
CD5L|SERPING1|C1QBP|C3|C4BP|CFI|CR2|CR1L|CD55|CD55B|IL1B|CFH|MASP1|TREM2|CD46|ZP3R|C6|CSMD3|CD59A|CFHR4|A2M|VSIG4|PHB|CFHR2|SUSD4|CD59B	GOBP_REGULATION_OF_COMPLEMENT_ACTIVATION	1.5473	0.0169
SHH|WNT16|PBRM1|NIPBL|SMARCD3|TNNC1|ADAM15|RXRA|SUFU|BMP7|ARID2|DVL3|GATA5|ADAMTS1|DNAAF1|DHRS3|FAT4|COL2A1|NSD2|NFATC1|DVL2|HEYL|MDM4|FZD2|ANGPT1|TGFBR1|MIR19B-1|MIR92-1|DSP|PKD2|MEF2C|EDN1|EDNRA|OVOL2|WNT2|FLNA|WNT3A|XIRP2|PDS5A|ANKRD1|NRP1|JAG1|SMAD4|HAS2|MRTFB|NOTCH1|SAV1|DLL1|IHH|S1PR1|TTN|RBP4|EFNA1|PARVA|TAB1|TEK|BMPR1A|ASXL2|HIF1A|FOXF1|CPLANE2|MSX1|CLUAP1|MESP1|MSX2|ELN|GATA3|CITED2|SNAI…	GOBP_HEART_MORPHOGENESIS	1.5454	0.0531
MSX1|SHH|ACVR2B|DLX2|MSX2|ACVR2A|RUNX2|ITGB6|SMO|CFTR|BMP4|CHUK|MMP20|KLK4|BMP7|PERP|DMRT3|ROGDI|KLK5|BCL11B|SLC24A4|PPARA|SERPINE1|MIR875|BMP2|NECTIN1|TGFB1|WNT7B|FOXC1|DLX1|HAND2|LRP6|DLX3|AMBN|RSPO2|WNT10A|DICER1|FGF4|NF2|HDAC1|AMELX|DMP1|ENAM|CTNNB1|FAM20A|WNT6|HAND1|LAMA5|ODAPH|WDR72|RELT|DSPP|FGF8|ATF2|SMPD3|AMTN|LHX8|SLC4A2|STIM1|CSF1|CNNM4|FAM20C|PDGFRA|ODAM|LEF1|GLI2|TRP63|ANKRD11|FST|IF…	GOBP_ODONTOGENESIS_OF_DENTIN_CONTAINING_TOOTH	1.5449	0.013
SHH|GATA3|WNT5A|LGR4|LIF|SMO|BMP4|NOG|RXRA|SNAI2|BMP7|PAX2|MMRN2|PAX8|WNT4|MET|AGTR2|EGF|FGF2|GDNF|FGF7|CDH1|TNF|FOXP1|PDGFA|MAGED1|TGFB1|SOX9|HOXD13|RNF207|CAV3|NTN4|MDK|TACSTD2|HOXB7|SIX1|SIX4|LCN2|CTNNB1|SFRP1|AGTR1B|WNT2|HGF|AGT|GREM1|SOX8|STOX1|PDGFRA|PIK3CD|ETV5|SULF1|CXCL10|FKBPL|NKD1|SALL1|ALOX12|LHX1|AR|ITGAX|SIRT6|ABL1|FGF1|AGTR1A|ADAMTS12|PHB2|BTBD7|SIX2|ESR1|TBX2|WNT2B|FGF10|VEGFA|FGF…	GOBP_REGULATION_OF_MORPHOGENESIS_OF_AN_EPITHELIUM	1.5441	0.0338
CAPN1|GCNT1|SELE|SELP|CHST4|ALOX5|CHST2|ETS1|NFAT5|IRAK1|GP1BA|ZDHHC21|ITGB1|ITGB7|MADCAM1|TNF|FUT4|ST3GAL4|LEP|JAM2|FUT7|MDK|CCL21B|SLC39A8|IL6|PAWR|FUT9|KLF4|RELA|CCR2|ITGA4|PTAFR|RHOA|SPN|EXT1|ITGAM|SELPLG|ITGB2|PODXL2|ICAM1|LRG1|CCL21A|CXCL12|CCL25|CX3CR1|CCL28|TRAF6|VCAM1|ROCK1|SELL|ELANE|GOLPH3|ADD2	GOBP_LEUKOCYTE_ADHESION_TO_VASCULAR_ENDOTHELIAL_CELL	1.5439	0.0541
PTGIS|CYP2S1|SIRT1|AKR1C18|AKR1C20|AKR1C21|CES2A|CES2C|PLA2G4F|PTGES2|EDN2|ATP6V1B1|ACOX1|HPGD|FABP5|CES2B|CES2E|CES2H|PTGR1|CD74|CES2F|CES2G|MIF|PTGR2|DAGLB|PTGES3|AVP|TBXAS1|PTGS2|PLA2G3|EDN1|PLA2G10|PDPN|AVPR1A|PNPLA8|AKR1C14|AKR1CL|IL1B|SCO1|ANXA1|PTGS1|PTGDS|PTGES|PLA2G4A|MAPK9|HPGDS|PIBF1|GSTP2|PLAA|GSTP1|PRXL2B|SPHK1|TNFRSF1A|AKR1C6	GOBP_PROSTANOID_METABOLIC_PROCESS	1.5439	0.0642
TNNC1|GRCC10|MYOZ1|CFLAR|GATA5|ADORA1|TRIP10|TACR3|CMYA5|ROCK2|TNNC2|TRPV4|SYNM|P2RX1|FOXP1|CTDP1|ADA|CACNA1S|NFATC1|SRSF1|CASQ1|MKKS|PLA2G6|ORMDL3|TMOD1|BBS2|EDN3|MYLK|DRD1|DSP|IGFBP5|HCN4|PTGS2|MYH11|FLNA|TMOD2|TWF1|CACNB2|COL14A1|JARID2|LMNA|SMAD4|FGF13|NOTCH1|ACTN2|TNFRSF1B|CAMK2D|CAMK2G|HRC|FOXO1|TTN|SLC25A4|EHD3|CTTN|SMTN|SIRT1|TMOD4|NPY2R|OXT|ZDHHC21|TBXA2R|ATP1B1|MYBPC1|ANKRD39|BECN1|MYH7…	GOBP_MUSCLE_SYSTEM_PROCESS	1.5438	0.0302
FGFR2|FOXF1|CTNNB1|SHH|WNT5A|MYCN|SMO|WNT2|BMP4|TGFBR2|SHOX2|LRP5|MYC|TBX18|FGF9|LMNA|PRRX1|GAS1|ZEB1|NFIB|CTNNBIP1|FOXP1|PDGFA|WNT11|SOX9|PHF14|ARHGAP5|IHH|PTN|LRP6|PRRX2|FBXW4|IRS2|IRS1|CHRD|TBX1|FOXP2|KDR|HMGB1|SIX1|BMPR1A|FGFR1	GOBP_REGULATION_OF_MESENCHYMAL_CELL_PROLIFERATION	1.5435	0.0422
IRF6|CDKN1C|IL12A|IL12B|ALOX5|EPPK1|NF1|DAB2IP|BMP4|CD109|PDCD10|MMRN2|NLRC3|STK11|DAB2|B4GALT1|CPB2|MAGED1|NFATC1|COL4A3|CDKN1B|SOX9|GHRL|EFNB2|LRP6|PTCH1|GJA1|FGFR3|A4GNT|BRCA2|TGFBR1|CNMD|DUSP10|CEACAM1|TNMD|MEF2C|DRD2|CDC73|DLK1|MTSS1|EAF2|CCL2|MARVELD3|ATF2|GDF2|VASH1|DLG1|RB1|PDX1|TRIM24|CDK6|MCC|LIMS1|RIAN|MEN1|GAS1|PTPRK|IFT122|CTSL|SULF1|NKX3-1|NOTCH1|RGCC|AGER|LIMS2|B2M|APOE|IFT52|SAV1|…	GOBP_NEGATIVE_REGULATION_OF_EPITHELIAL_CELL_PROLIFERATION	1.5434	0.0603
ALOX12|ZFP703|FGG|UBASH3B|PRKCD|MAP2K1|RDX|PRKG1|ADAMTS18|SH2B3|PTGER3|CCM2L|SERPINE2|CEACAM1|ABAT|CD9|ADRB2|CD24A|C1QTNF1	GOBP_NEGATIVE_REGULATION_OF_HOMOTYPIC_CELL_CELL_ADHESION	1.5432	0.0128
FOXF1|SMAD2|SHH|ACVR2B|HNF1B|WNT5A|NODAL|NIPBL|AGR2|BMP4|SHOX2|EGFR|STX2|BCL2|HOXA13|HOXD13|TCF7|PITX2|FGFR3|SOX11|FGFR2|ID2|CTNNB1|SFRP1|OVOL2|SOX10|STRA6|SFRP5|HLX|SOX17|PDGFRA|SFRP2|GLI2|EPB41L5|NOTCH1|TRP63|TCF21|TRP73|GLI3|IHH|SMAD3|DACT1|TCF7L2|NCKAP1|AHI1|SIX2|FOXP4|NKX2-3|VANGL2|FGF10|CFC1|HIF1A|EPHB3|GATA4	GOBP_DIGESTIVE_TRACT_MORPHOGENESIS	1.5431	0.0428
FOXF1|LFNG|SHH|DLL3|MESP1|WNT5A|PALB2|TRP53|WNT1|SMO|RBPJ|FOXA2|IFITM1|NOG|PAX1|XRCC2|PLXNA2|ABI1|WNT4|TAF10|LOXL3|KDM6A|AXIN2|MED12|RBBP6|CRB2|ALDH1A2|WNT11|MIB1|DMRT2|FOXC1|POGLUT1|LRP6|PTCH1|HES7|PCDH8|MEOX1|MTHFD1|MEOX2|NRARP|NLE1|TCAP|FOXB1|EP300|FRZB|MYF6|TMED2|ATM|SIX1|COBL|SIX4|KAT2A|SOX11|SFRP1|TBX6|ROR2|DKK1|NUP133|OTX2|T|WDR19|WNT3A|FOXC2|MYF5|TBX18|CDX1|SMAD4|SEMA3C|LEF1|SFRP2|EPB41L5…	GOBP_SOMITE_DEVELOPMENT	1.543	0.0302
SHH|CCBE1|EPPK1|DAB2IP|PTK2B|PDCD10|SRPX2|SASH1|ARF6|CXCL13|EGF|ROCK2|AQP1|FGF2|FGF7|SP1|FOXP1|PDGFB|PTK2|IGF2|PTPN23|CTSH|EMP2|IRS2|IFNG|ADAMTS9|CD63|GFUS|ANGPT1|EPB41L4B|CEACAM1|INSL3|MEF2C|PTGS2|ANXA3|LCN2|SRC|ATP2B4|VASH1|RHOJ|ADAM17|CD40|JCAD|BMPER|MCC|NRP1|MECP2|HAS2|ANXA1|NUS1|EPB41L5|NOTCH1|PTPRR|DNAJA4|SEMA4A|DOCK1|GPI1|DOCK5|ARHGAP5|JUP|EFNA1|SVBP|RAB11A|TEK|HDAC6|CAPN7|HIF1A|FGFR1|GLUL…	GOBP_REGULATION_OF_EPITHELIAL_CELL_MIGRATION	1.543	0.05
SERPING1|C1QBP|ACOD1|C3|C4BP|CFI|CR2|PGC|CR1L|CD55|CD55B|KLK7|FCER2A|IL17F|FOXJ1|HPX|KLK5|LTA|MASP1|GIMAP5|CD46|TNF|ZP3R|CSMD3|IVL|CD59A|GIMAP3|FCGR2B|EVPL|CCR7|PPL|SUSD4|CD59B|CD5L|PTPRC|IL17A|IL1B|CFH|TREM2|C6|CD37|SPINK5|H2-DMA|CFHR4|A2M|VSIG4|PHB|CFHR2|SPNS2|PTPN6|GATA6|NOD2|PPP2R3C	GOBP_REGULATION_OF_HUMORAL_IMMUNE_RESPONSE	1.5427	0.095
SHH|ACVR2A|ITGB6|HACD1|BMP4|MMP20|KLK4|BMP7|AXIN2|TFAP2A|KLK5|BCL11B|OSR2|SLC24A4|SERPINE1|COL1A1|WNT7B|FOXC1|INHBA|LRP6|AMBN|RSPO2|CD34|TSPEAR|HDAC1|AMELX|DMP1|EDN1|EDNRA|ENAM|SP7|FAM20A|WNT6|HAND1|LAMA5|SRC|ODAPH|OSR1|WDR72|RELT|DSPP|ASPN|WLS|ATF2|AMTN|STIM1|BCOR|CSF1|FAM20C|LEF1|GLI2|GAS1|ANKRD11|RHOA|DLL1|GLI3|PHEX|APCDD1|TCF7L2|BAX|CCDC154|ID3|NGFR|HDAC2|SOSTDC1|ITGA6|NFIC|BMPR1A|FGFR1|MSX1|…	GOBP_ODONTOGENESIS	1.5425	0.0397
HTR2B|ACVR2A|CAV1|TERF2|ATP2B4|PTK2B|AKT1|CDH3|CNR1|PARK7|DHFR|FCER2A|IL1B|KRAS|NPR3|TERT|GSK3B|AGTR2|GDNF|NUS1|GLA|EGFR|IL1A|TNF|CNR2|S100A1|APOE|SCARB1|NOD1|LEP|ARG2|NFKB1|GCH1|IFNG|FGF23|CAV3|PIK3CB|SNCA|ENG|POR|ESR1|ATP7A|NOSIP|CYP27B1|GFI1|VDR	GOBP_REGULATION_OF_MONOOXYGENASE_ACTIVITY	1.5417	0.0424
MSX2|NACA|TGFB2|WNT10B|MMP2|RBPJ|NOG|BMP7|THBS3|PPARGC1B|ADAMTS1|CHAD|PLXNB1|CCM2L|HEG1|EGLN1|DLL4|SLC40A1|BMP5|COL1A1|NFATC1|FKBP1A|ADGRG6|SOS1|CAV3|FGFR3|FBN2|TGFBR1|CHD7|CYP27B1|VDR|SFRP1|OVOL2|HEY1|NRG1|GREM1|UBE4B|SBNO2|NOTCH1|SEMA4D|RHOA|S1PR1|RBP4|BMP10|FHL2|ENG|FOXH1|TGFBR3|HEY2|NKX2-5|ENPP1|TEK|MED1|SMARCA4|BMPR1A|SRF|VEGFA	GOBP_TRABECULA_MORPHOGENESIS	1.5416	0.0612
CAPN1|NLRP12|RELA|SPI1|FBXW11|TSPAN6|IFI35|RASSF2|NLRC3|NMI|NDUFC2|ZC3H12A|D1PAS1|MKRN2|DDX3X|ADGRG3|LITAF|HDAC7|ADIPOR1|CCN3|CYLD|C1QTNF3|PPM1A|PPM1B|UACA|CPNE1|NLRP3	GOBP_NEGATIVE_REGULATION_OF_NIK_NF_KAPPAB_SIGNALING	1.5411	0.0444
SHH|NEUROG1|RBPJ|BMP4|KDM6A|AXIN2|HES5|ALDH1A2|MIB1|FOXC1|IRX3|DVL2|POGLUT1|LRP6|HES7|PCDH8|ACD|MEOX1|MEOX2|NRARP|TCAP|HOXA2|FRS2|CHRD|MYF6|TMED2|TASOR|KAT2A|EDNRA|TBX6|LAMA5|OSR1|ROR2|FZD5|WNT3A|TBX18|NRP1|CDX1|SMAD4|LEF1|ZIC2|MTF2|EPB41L5|NKX3-1|NOTCH1|TCF7L1|DLL1|PCSK6|PPP2R3A|SMAD3|PRKDC|TTN|NCKAP1|GDF3|MESP2|TIFAB|BMPR1A|RIPPLY2|CDX2|RIPPLY1|FOXF1|LFNG|DLL3|MESP1|WNT5A|PALB2|TRP53|FOXA2|IFIT…	GOBP_SEGMENTATION	1.5401	0.027
ETS1|NF1|PTK2B|P2RX4|PLCG1|PDCD10|MMRN2|SRPX2|STAT5A|HMOX1|AMOTL1|FGF2|SP1|PDGFB|AMOT|SCARB1|HDAC9|NR4A1|PRKD2|EFNB2|IGF2|EGR3|EPHB4|CYP1B1|EMP2|MEOX2|NOS3|ANGPT1|HSPB1|CLN3|ANGPT2|PLK2|MEF2C|PTGS2|ANGPT4|GPLD1|ATP2B4|VASH1|RHOJ|ADAM17|CD40|AKT1|GREM1|JCAD|AKT3|NRP1|MECP2|ANXA1|HDAC5|NUS1|NOTCH1|RGCC|APOA1|APOE|RHOA|GATA2|JUP|HDAC7|ABL1|MYH9|CXCL12|PPARG|EFNA1|SH3BP1|HMGB1|LEMD3|PIK3C2A|HIF1A|SRF…	GOBP_BLOOD_VESSEL_ENDOTHELIAL_CELL_MIGRATION	1.5398	0.0266
FOXF1|SLC7A11|FOXA1|ATXN1L|LIF|ITGB6|ABCA12|BMP4|MMP12|TNS3|ASXL1|EDN2|PGR|NKX2-1|ACE|MAN1A2|PDGFA|ADA|MAN2A1|SFTPD|IGF1|TGFB1|PHF14|SOX2|RC3H2|PKDCC|PTGES3|FGFR3|ERRFI1|FOXP2|GH|ZFP157|IGFBP5|ATP7A|HOXA5|TGFB3|STK40|FGFR2|PDPN|ATXN1|STRA6|MAPK8IP3|SMPD3|HS6ST1|TMEM38B|CIC|MEG3|FLT4|TCF21|BMPR2|PTHLH|FGFR4|LTBP3|SFTA3-PS|HOPX|SELENON|CREB1|GATA6|KDR|FGF10|MYOCD|VEGFA|NKIRAS1|PSEN2|TMTC3|NKIRAS2	GOBP_LUNG_ALVEOLUS_DEVELOPMENT	1.5397	0.0369
EDNRA|EGR1|NOTCH2|OSR1|CFLAR|BMP4|BMP7|FOXC2|IL6RA|GPR4|NRP1|PDGFRA|PDGFRB|PDGFD|AQP1|NOTCH1|ITGB3|TCF21|PDGFB|NOTCH3|SERPINB7|HES1|WT1|IFNG|ANGPT1|ANGPT2|TEK|C3AR1	GOBP_RENAL_SYSTEM_VASCULATURE_DEVELOPMENT	1.5393	0.0394
FOXF1|LFNG|DLL3|MESP1|WNT5A|PALB2|TRP53|FOXA2|RBPJ|IFITM1|PAX1|XRCC2|PLXNA2|ABI1|TAF10|KDM6A|AXIN2|MED12|CRB2|ALDH1A2|MIB1|DMRT2|FOXC1|POGLUT1|LRP6|HES7|PCDH8|MEOX1|MEOX2|NLE1|NRARP|TCAP|FOXB1|EP300|ATM|MYF6|TMED2|COBL|KAT2A|SFRP1|TBX6|DKK1|ROR2|OTX2|T|FOXC2|MYF5|WNT3A|TBX18|CDX1|SMAD4|SEMA3C|LEF1|SFRP2|TCF15|EPB41L5|NKX3-1|NOTCH1|LHX1|DLL1|PPP2R3A|ZEB2|SMAD3|PAX3|PRKDC|TTN|NCKAP1|POFUT1|MSGN1|GD…	GOBP_SOMITOGENESIS	1.5391	0.0288
SERPINC1|ALOX5|EPPK1|HRAS|MYOZ1|CLDN4|CD109|TFPI|GP1BA|GP5|KNG1|CD36|EMILIN2|KNG2|THBD|PLAT|ABAT|PLAU|FGF2|CLASP2|CLASP1|SERPINE1|F7|PDGFA|PLAUR|PDGFB|SERPINF2|CPB2|ST3GAL4|VEGFB|KLRH1|CRK|CLEC7A|PTK2|EPHB2|GJA1|CLDN3|SH2B3|MYLK|CD34|SERPINE2|AJAP1|CEACAM1|ACTG1|INSL3|ADRB2|CLDN13|CCL2|PRKG1|ADAMTS18|XBP1|ANXA2|DUOX1|CLDN1|ANXA1|FERMT2|C1QTNF1|APOE|CCN4|F2RL1|SMAD3|HMGCR|PLPP3|ARFGEF1|DUOX2|ABCC8…	GOBP_REGULATION_OF_WOUND_HEALING	1.5391	0.0939
RPS7|SHH|GRHL2|HESX1|HS2ST1|DAB2IP|BMP4|SUFU|BMP7|PRICKLE1|DVL3|PAX2|MMRN2|PAX8|SCRIB|WNT9B|KDM6A|LUZP1|EGF|TFAP2A|HES5|ROCK2|CTHRC1|DVL1|FGF2|ZIC5|RALA|COQ7|VASP|BCL10|MIB1|IRX3|SOX9|DVL2|LRP6|PTCH1|FZD2|MTHFD1|SOX4|TCAP|SDC4|SHROOM3|TMED2|ADM|MTHFR|KAT2A|RET|WNT6|KDM2A|OVOL2|HAND1|OSR1|LHX2|YWHAZ|KDM2B|OPA1|RARA|GREM1|SFRP5|SPINT2|MIR216B|FZD6|ZIC2|STIL|IFT122|ABL2|NOTCH1|CC2D2A|GRHL3|GLMN|SALL…	GOBP_TUBE_FORMATION	1.5387	0.0788
SLAMF9|JAGN1|CXCL16|IRAK4|CXCL15|CXCL2|CXCL3|CCL27A|PTK2B|TMEM102|GP1BA|CXCL11|ADORA1|CCL17|CCL22|RPL13A|TNFSF18|CXCL13|EDN2|CXCL14|PPBP|TRPV4|ADORA3|PDGFD|ITGB7|MADCAM1|FUT4|ADA|PDGFB|NCKAP1L|B4GALT1|ST3GAL4|CD74|CORO1A|TIRAP|CRK|MIF|PTK2|BST1|LEP|GPR18|LGALS9|LYST|IFNG|JAM2|EDN3|ITGA7|NBL1|CXCL17|OXSR1|CD34|PECAM1|ARHGEF5|DPEP1|MMP14|CHGA|CCL1|EDN1|CCR1|EDNRA|CCR1L1|IL17A|CCL3|STK39|SYK|ROR2|AD…	GOBP_LEUKOCYTE_MIGRATION	1.5384	0.015
SLAMF9|SHH|CXCL16|CXCL15|CXCL2|CXCL3|PTK2B|CCL27A|TMEM102|CXCL11|CCL17|CCL22|RPL13A|TNFSF18|EDN2|CXCL13|CXCL14|PPBP|TRPV4|PDGFD|FGF2|NCKAP1L|PDGFB|CD74|CORO1A|TIRAP|CRK|PTK2|MIF|BST1|GPR18|LGALS9|LYST|IFNG|EDN3|NBL1|CXCL17|OXSR1|ARRB2|ARHGEF5|DPEP1|CHGA|CCL1|EDN1|CCR1|EDNRA|CCR1L1|CCL3|SYK|STK39|ADAM17|GREM1|CCR2|IL17RA|IL1B|NRP1|LEF1|ANXA1|NOTCH1|PTPRO|JAM3|PRKCQ|PREX1|CCL20|GPR183|MMP28|HMGB2|P…	GOBP_CELL_CHEMOTAXIS	1.5376	0.0346
CTNNB1|GATA3|AGTR1B|LGR4|LIF|SMO|BMP4|NOG|AGT|GREM1|PAX2|MMRN2|PAX8|WNT4|SOX8|STOX1|AGTR2|EGF|PDGFRA|PIK3CD|FGF2|GDNF|SALL1|ALOX12|LHX1|MAGED1|TGFB1|AR|ITGAX|SOX9|SIRT6|ABL1|AGTR1A|MDK|WNT2B|HOXB7|SIX1|SIX4|LCN2|VEGFA	GOBP_POSITIVE_REGULATION_OF_MORPHOGENESIS_OF_AN_EPITHELIUM	1.5366	0.0678
GDF6|GPS2|NIPBL|WNT1|HNRNPU|JDP2|GPER1|DLK2|BMP7|ARID5B|TRPV4|FABP3|DDIT3|ZFP36L1|LPIN1|HTR2C|FABP4|SH3PXD2B|MKKS|LEP|TRIM32|ZFP385A|BBS2|OSBPL8|CDS1|LRRC8C|FFAR4|PTGS2|SLC2A4|TMEM64|OSBPL11|DLK1|RGS2|WNT5B|WIF1|WNT3A|XBP1|PRDM16|JAG1|FERMT2|ARL4A|SELENBP1|RORC|CCN4|ANKRD26|ZBTB16|SAV1|BBS12|LPL|TCF7L2|DYSF|FOXO1|ADGRF5|FTO|ADIPOQ|BNIP3|WDFY2|AAMDC|ITGA6|MEDAG|SENP2|HDAC6|ASXL2|MMP11|TRIO|ZADH2|C…	GOBP_FAT_CELL_DIFFERENTIATION	1.5364	0.0947
AKR1B3|ABCA12|ANXA7|CFTR|CLDN4|MET|CYP26B1|ATP6V1B1|TRPV4|ADCY6|AQP2|AKAP11|ELOVL1|AQP1|CDH1|IGF1|KDF1|IL18|PLEC|TMEM79|STMN1|HDAC3|SFN|AVP|CLN3|GHRHR|NCOR1|GRHL1|UMOD|CLDN13|KRT16|MLLT6|AQP3|AQP6|FA2H|AQP7|KLF4|ACER1|FSHR|EXT2|PNPLA1|SCNN1A|SCNN1G|AQP4|WFS1|BPIFA1|CLDN1|BPIFA5|AQP11|INPP5K|NCOR2|LSR|TRP63|GRHL3|ALOX12|KRT1|FLG|EXT1|TMPRSS13|FLG2|TMPRSS11F|ALOX12B|ALOXE3|HRNR|SLC6A12|SCT|SCD1|UGC…	GOBP_WATER_HOMEOSTASIS	1.5357	0.0609
SHH|LGMN|CCBE1|ETS1|BMP4|PTK2B|P2RX4|PLCG1|SRPX2|STAT5A|SASH1|HMOX1|EGF|ROCK2|FUT1|AMOTL1|FGF2|ZC3H12A|FGF16|SP1|FOXP1|PDGFB|AMOT|HDAC9|PRKD2|IGF2|BSG|ADORA2B|NOS3|GFUS|ANGPT1|HSPB1|PLK2|PTGS2|ANXA3|LCN2|ANGPT4|GPLD1|RHOJ|ADAM17|CD40|AGT|AKT1|JCAD|AKT3|NRP1|ANXA1|NUS1|CALR|BMPR2|GPI1|GATA2|HDAC7|ABL1|FGF1|PLPP3|SEMA5A|BCAR1|HMGB1|TEK|RHOB|PIK3C2A|HIF1A|FGFR1|SIRT1|GATA3|WNT5A|ATP5A1|PROX1|SNAI2|A…	GOBP_POSITIVE_REGULATION_OF_ENDOTHELIAL_CELL_MIGRATION	1.5354	0.0208
MYSM1|NUMA1|DKK4|MSX2|WNT5A|TGFB2|FERMT1|INHBA|WNT10B|SMO|TRADD|CDH3|FOXN1|NGFR|SMAD4|KRT17|GAL|GSDMA3|HPSE|TNF|FST	GOBP_REGULATION_OF_HAIR_FOLLICLE_DEVELOPMENT	1.5348	0.0344
SHH|SLC7A11|IRF6|NIPBL|RSPO4|BMP7|FOXN1|TRAF3IP1|SALL3|COL2A1|LNPK|FBN2|HOTAIR|PBX2|ECE1|RNF165|FREM2|SMOC1|FMN1|OSR1|PCNT|ROR2|RARA|GREM1|FZD6|SMAD4|LEF1|MIR23A|GAS1|NOTCH1|FERMT2|TMEM231|ZFP219|SALL1|ZBTB16|GLI3|IHH|B9D1|TTBK2|RDH10|SP9|ITGA6|FUZ|BMPR1A|WDPCP|FGFR1|CIBAR1|CPLANE2|MSX1|MSX2|MYCN|CRABP2|NOG|PLXNA2|WNT7A|SHOX2|WNT3|EVX2|CYP26B1|IQCE|KDF1|HAND2|MAP3K20|PKDCC|AFF3|DICER1|CPLANE1|TUL…	GOBP_APPENDAGE_DEVELOPMENT	1.5347	0.0139
GDF6|GLG1|TRIP11|BMP4|ADAMTS7|BMP6|AXIN2|HES5|OSR2|COL11A2|COL2A1|SOX9|LOXL2|CYTL1|CST10|LNPK|EIF2AK3|MAF|CCN3|MDK|HMGA2|SNX19|TGFBR1|CHSY1|PRKG2|HSPG2|MEF2C|MEF2D|TRPS1|OSR1|GPLD1|ROR2|RUNX1|ATF2|SERPINH1|COMP|TGFBR2|GREM1|RB1|WNT9A|GLI2|CHRDL2|SULF1|CREB3L2|SOX5|ZFP219|CCN4|ZBTB16|BMPR2|RUNX3|GLI3|IHH|PTHLH|THRB|SMAD3|EXT1|LTBP3|PTH1R|IFT80|POC1A|POR|SIX2|MBOAT2|BMPR1A|HIF1A|FGFR1|MSX2|RUNX2|SL…	GOBP_CHONDROCYTE_DIFFERENTIATION	1.5345	0.0257
RET|GATA3|XYLT1|ADAMTS7|GREM1|THBS3|PAX2|DCHS1|RYR1|PLXNB1|MBTPS2|FAT4|PTH|ANO6|ACTN3|ALDH1A2|SEMA4D|BMP2|RHOA|IGF1|ZBTB16|EBP|EXT1|LEP|CCDC154|IFT80|ADAMTS12|FGFR3|SNX10|ENPP1|PHOSPHO1|RFLNA|ASXL2|RFLNB	GOBP_ANIMAL_ORGAN_MATURATION	1.534	0.054
CAPN1|BTRC|MSX2|WNT5A|AREG|BMP4|ROBO1|WNT4|STAT5A|SCRIB|NR3C1|PGR|TGFB1|PML|LRP6|EPHA2|PTCH1|SLIT2|CAV3|CCL11|BSX|ELF3|ZFP157|IGFBP5|SLC12A2|TFAP2C|VDR|MST1|ETV4|FGFR2|SRC|STAT6|CAV1|CSMD1|TGFBR2|LRP5|RXFP1|CSF1|RLN1|GLI2|NCOA3|ETV5|KDM5B|AR|GLI3|PTHLH|NTN1|PAX3|BAX|NFKB1|PHB2|DDR1|ESR1|SOSTDC1|TBX2|CDKN2A|TBX3|MED1|FGF10|NRG3	GOBP_MAMMARY_GLAND_MORPHOGENESIS	1.5337	0.0286
CHRM2|TNNC1|GRCC10|GPER1|P2RX4|PDE4B|ADORA1|PROK2|EDN2|RANGRF|TACR3|AKAP6|SLC8A3|TNNC2|ABAT|TRPV4|KCNJ2|P2RX1|ZC3H12A|ADA|CACNA1S|CASQ1|NMU|NR4A1|TNNT1|TNNT3|GHRL|GUCY1A1|ADORA2B|CACNB1|ARG2|ORMDL3|CACNA1C|ACE2|SRI|CALM1|GHSR|DSP|CALM2|CALM3|HCN4|CASQ2|FKBP1B|PTGS2|ADRB2|CHGA|EDN1|PLN|RGS2|MYLK2|KIT|CALD1|DLG1|ATP1A1|SHC1|PRKG1|PTAFR|KCNA1|KCNQ1|KBTBD13|IRAG1|FGF13|ACTN3|RHOA|DOCK5|JUP|ITGA2|ADRA…	GOBP_REGULATION_OF_MUSCLE_CONTRACTION	1.5335	0.0902
IL12A|IL12B|ALOX5|NF1|BMP4|NRAS|PLCG1|PDCD10|ERN1|MMRN2|STAT5A|PROK2|MYDGF|EGFL7|BMP6|HMOX1|EGF|RICTOR|FUT1|TIE1|FGF2|PDCL3|FGF7|ALDH1A2|SP1|PDGFB|POLD4|SCARB1|COL4A3|DBH|NR4A1|VEGFB|LOXL2|PRKD2|GHRL|IGF2|EGR3|LEP|ADORA2B|ANG|NRARP|GJA1|ANG4|ANG6|FGFR3|MDK|IL10|TGFBR1|CD34|CNMD|GHSR|TNMD|APELA|MEF2C|CYBA|VSTM4|DLK1|HTR2B|ARG1|AGTR1B|APLNR|CCL2|WNT2|VASH2|APLN|GDF2|VASH1|ADAM17|DLG1|AKT1|JCAD|ENPE…	GOBP_ENDOTHELIAL_CELL_PROLIFERATION	1.5335	0.0486
SHH|IL12A|LGMN|PTK2B|CCL27A|TMEM102|P2RX4|TNFSF18|EDN2|CXCL13|CXCL14|TRPV4|CASR|PDGFD|FGF2|SLAMF1|FGF16|SERPINE1|WNK1|F7|LPAR1|NCKAP1L|PDGFB|VEGFB|CD74|PRKD2|TIRAP|PTK2|CCR7|HSPB1|EDN3|MDK|CXCL17|OXSR1|TNFSF14|C3AR1|C5AR1|CCL1|EDN1|CCR1|EDNRA|CCR1L1|CMKLR1|STK39|CCL2|SPI1|CCR4|ADAM17|AKT2|CCR2|CREB3|CSF1|IL1B|NRP1|IL34|CXCL10|AGER|AIF1|CALR|DEFB25|BMPR2|F2RL1|FN1|PLA2G7|S1PR1|ITGA2|SMAD3|LBP|NTRK…	GOBP_POSITIVE_REGULATION_OF_CHEMOTAXIS	1.533	0.0032
GRHL2|SNAI1|MYO1C|CLDN24|CLDN34B1|CLDN2|CLDN4|SNAI2|ESAM|NEDD4L|GPBAR1|CLDN17|CLDN34B3|FRMPD2|PRKACA|SAMT2|CLDN6|CLDN8|CLDN14|CLDN9|CLDN10|CLDN15|CLDN34B4|ROCK2|NPHP1|CLDN34C1|CGN|SAMT1D|CLDN34A|SAMT1B|ITGB1|CLDN23|PARD3|CDH1|TNF|CLDN34B2|WNT11|SAMT3|CLDN34C4|CLDN34D|RAB13|SAMT2B|SAMT4|RAMP2|CLDN22|OCEL1|PKN2|EPHA2|GJA1|CLDN3|CLDN16|OCLN|MARVELD2|PDCD6IP|PECAM1|F11R|TJP1|VCL|PAK2|CLDN13|TBCD|MPP7…	GOBP_APICAL_JUNCTION_ASSEMBLY	1.5326	0.0938
PTK2B|CCL27A|TMEM102|GP1BA|ADORA1|TNFSF18|EDN2|CXCL13|CXCL14|TRPV4|ADORA3|PDGFD|MADCAM1|FUT4|NCKAP1L|ADA|ST3GAL4|CD74|CORO1A|TIRAP|CRK|PTK2|MIF|BST1|GPR18|LGALS9|JAM2|EDN3|NBL1|CXCL17|OXSR1|PECAM1|MMP14|CCL1|EDN1|CCR1|EDNRA|CCR1L1|STK39|ADAM17|GREM1|CCR2|ITGA4|TNFSF4|IL1B|IL1R1|ANXA1|PLVAP|JAM3|CCL20|MMP28|AIRE|SPN|PLA2G7|DYSF|RIN3|CD200|CAMK1D|GCNT1|APP|SELE|SELP|CHST4|TRP53|CHST2|C1QBP|APOD|ABR…	GOBP_REGULATION_OF_LEUKOCYTE_MIGRATION	1.5314	0.0199
SHH|CCBE1|EPPK1|DAB2IP|ITGAV|PTK2B|PDCD10|SRPX2|TNS3|SASH1|LTB4R2|ARF6|EDN2|CXCL13|EGF|ROCK2|GIPC1|AQP1|FGF2|FGF7|SP1|FOXP1|PDGFB|CORO1A|PTK2|IGF2|PTPN23|CTSH|EMP2|IRS2|IFNG|ADAMTS9|CD63|GFUS|ANGPT1|CLN3|EPB41L4B|TGFBR1|CEACAM1|INSL3|PECAM1|MEF2C|PTGS2|ANXA3|LCN2|FAP|SRC|ATP2B4|VASH1|RHOJ|ADAM17|CD40|GREM1|JCAD|BMPER|MCC|NRP1|MECP2|HAS2|ANXA1|NUS1|EPB41L5|NOTCH1|PTPRR|DNAJA4|SEMA4A|DOCK1|GPI1|DOC…	GOBP_TISSUE_MIGRATION	1.5307	0.054
NTRK1|WNT16|FYN|NF1|DAB2IP|GPER1|JAK2|RASGRP1|PRR5|PIK3CA|NLRC3|HCST|MYDGF|KCNH1|NPR3|PRR5L|EGF|PDGFC|NOP53|ADORA3|PDGFD|PIK3AP1|FGF2|DIPK2A|ZFP36L1|EXOC1|CD160|PDGFA|PLD1|PDGFB|PLD2|ERBB2|ERBB4|SOX9|PTK2|IL18|LEP|UBE3A|CD28|PEAR1|ANGPT1|IRS1|CBL|NCOR1|SERPINE2|CEACAM1|PIK3IP1|ROR1|OBSCN|CRNN|EDN1|RGL2|HTR2B|NCS1|PIRT|ROR2|SLC9A3R2|KBTBD2|PIK3C3|HCLS1|AGT|RARA|AKT1|PLCD3|CNTF|PTAFR|HAX1|XBP1|PTPN…	GOBP_INOSITOL_LIPID_MEDIATED_SIGNALING	1.5304	0.0473
FOXF1|CPLANE2|MSX1|MSX2|CITED2|SNAI1|TBX5|ISL1|TGFB2|TBX20|RBPJ|ACVRL1|BMP4|NOG|SNAI2|BMP7|ROBO1|GATA5|DCHS1|ROBO2|BMP2|BMP5|NFATC1|TGFB1|MDM2|SOX9|TMEM100|HEYL|MDM4|NOS3|TGFBR1|TGFB3|HEY1|APLNR|FGF8|TWIST1|TGFBR2|JAG1|SMAD4|NOTCH1|BMPR2|NEDD4|ERBB3|ENG|RBM24|TBX2|TBX3|ACVR1|BMPR1A|EPHA3|GATA4|THBS1	GOBP_ENDOCARDIAL_CUSHION_DEVELOPMENT	1.5298	0.0457
CEND1|KIFAP3|WNT5A|TRP53|KDM2B|NF1|PAX6|PROX1|APPL2|SPINT2|IL1B|NR2E1|LIMS1|VAX1|SIRT2|BDNF|CCR5|LIMS2|SLC16A2|KCTD11|TGFB1|BTG2|CTNNA1|GATA2|ILK|PTN|VSX2|SPINT1|RAPGEF1|SLC6A4|CD24A	GOBP_NEGATIVE_REGULATION_OF_NEURAL_PRECURSOR_CELL_PROLIFERATION	1.5284	0.0353
PTGIS|SIRT1|ALOX5|MGST2|GGT5|PLA2G4F|PTGES2|EDN2|PLA2G5|FABP5|CD74|MIF|DAGLB|PTGES3|AVP|TBXAS1|PTGS2|PLA2G3|EDN1|PLA2G10|AVPR1A|LTA4H|SYK|PNPLA8|ALOX5AP|PRG3|IL1B|SCO1|ANXA1|PTGS1|PTGDS|FCER1A|PTGES|PLA2G4A|LTC4S|MAPK9|HPGDS|CYP4A32|CYP4A10|CYP4A12B|PIBF1|CYP4A14|CYP4A29|CYP4A12A|MGST3|CYP4A30B|PRXL2B|CYP4A31|CYP2C23|SPHK1	GOBP_ICOSANOID_BIOSYNTHETIC_PROCESS	1.5281	0.048
CHST1|HS3ST1|HS3ST3A1|NDST2|HS3ST2|XYLT2|XYLT1|B3GNT2|ITIH5|HS2ST1|ARSB|HS3ST3B1|PXYLP1|B3GAT3|PGLYRP1|GLCE|EGF|PGLYRP3|B3GALT6|FGF2|PGLYRP4|PDGFB|CLTC|OVGP1|FOXC1|CD44|B3GNT7|HABP4|PGLYRP2|CHST3|B3GNT4|B3GNT8|NDST1|HAS1|AP2A1|ANGPT1|B3GNT6|CHPF2|DSE|CHIL4|CHIL5|CHIL6|CSGALNACT1|CHSY1|B3GNT3|CHST12|EDNRB|CHST7|EDNRA|CHST13|CHST14|B3GNT9|CHPF|CSGALNACT2|CEMIP|CHSY3|CTBS|DSEL|IL1B|HAS2|CHIL3|CCND3|…	GOBP_AMINOGLYCAN_METABOLIC_PROCESS	1.528	0.0756
SHH|TNN|JRK|CCAR2|LGR4|TMEM198|LYPD6|DAB2IP|DKK2|SCEL|PLEKHA4|UBR5|EGF|OTUD5|TMEM88|CTHRC1|DDIT3|FGF2|COL1A1|LATS1|TMEM131L|NRARP|XIAP|FGFR3|VPS35|TNKS|AMER1|TMEM64|MAP3K1|BAMBI|WNT5B|SRC|ROR2|TPBGL|AMER3|GREM1|SFRP5|CDH3|TLE2|OTULIN|WNT3A|MCC|TBX18|SHISA3|RBMS3|TMEM170B|AMER2|FZD6|FZD7|TNKS2|PFDN5|PTPRU|NOTCH1|PTPRO|PPP2R3A|GLI3|PIN1|PIN1RT1|SOX7|TCF7L2|FOXO1|LZTS2|FUZ|CTDNEP1|APP|BTRC|MESP1|ISL…	GOBP_REGULATION_OF_CANONICAL_WNT_SIGNALING_PATHWAY	1.5275	0.0864
CTNNB1|DLX2|GLI1|HOXA10|NODAL|HOXA9|HOXD10|OSR1|HOXD11|HOXD9|GREM1|PBX1|HOXB9|HOXA11|CYP26B1|HOXC9|HES5|IRX1|IRX2|GLI2|WNT8A|SP8|HOXC11|ALDH1A2|TRP63|DLL1|GLI3|DLX1|IRX3|APC|HOXC10|SIX3|CHSY1|LRP4|FGF10|PBX2|EN1	GOBP_PROXIMAL_DISTAL_PATTERN_FORMATION	1.5272	0.0416
GDF6|CCN1|RUNX2|GLG1|WNT5A|TGFB2|BMP4|NOG|ADAMTS7|PTPN11|SNAI2|SHOX2|SMAD7|BMP6|AXIN2|BMP2|EFEMP1|TGFB1|SOX9|CHADL|LOXL2|LEP|LNPK|MAF|PKDCC|NKX3-2|MDK|TGFBR1|FRZB|PRKG2|RFLNA|KAT2A|RFLNB|CTNNB1|FGF18|RELA|TRPS1|HOXD11|BMP1|GDF2|SMPD3|RARA|GREM1|RARG|HOXA11|SMAD1|SOX6|WNT9A|GLI2|PTH|SOX5|ZFP219|CCN4|ZBTB16|GLI3|IHH|MUSTN1|CTSK|PTHLH|THRB|SMAD3|LTBP3|BMP10|IDUA|ADAMTS12|RARB|POR|SCX|SIX2|MKX|CCN2|M…	GOBP_REGULATION_OF_CARTILAGE_DEVELOPMENT	1.527	0.026
PYCARD|PLCG2|SIRT1|WNT5A|TGFB2|NLRX1|ACP5|TLR3|ATG9A|TLR7|RIPK2|SPON2|CD36|SUCNR1|AXL|TWIST2|UBE2J1|TICAM1|TGFB1|CD74|TIRAP|TRIM55|LITAF|CUEDC2|IFNG|MIR324|TGFB3|NLRP3|LAPTM5|TWIST1|CASP1|TLR4|EPX|PRG2|IRAK3|MAPKAPK2|TLR2|IL1B|P2RX7|ASH1L|MYD88|PSG22|PANX1|NOD1|GPRC5B|RTN4|CARD9|SEMA7A|GAS6|NOD2|CASP4|PSEN2	GOBP_MACROPHAGE_CYTOKINE_PRODUCTION	1.5269	0.053
FOXO4|DRD4|NF1|ARPC5|ARPC2|EGFL7|ADAMTS1|P2RY2|PGR|PLAT|PLAU|PDGFD|DDIT3|SERPINE1|GNA12|LPAR1|PDGFA|PDGFB|BCL2|MDM2|CRK|PTK2|IQGAP1|IL18|MEGF10|S1PR2|CYP1B1|IL6ST|CCN3|MDK|LRP1|IGFBP5|ATP7A|TRIB1|MEF2C|SRC|TLR4|NR4A3|AGT|ITGA4|PRKG1|TMSB4X|MYC|HAS2|ANXA1|S100A11|AGER|AIF1|RETN|RHOA|CCN4|PCSK5|SSH1|DOCK7|DOCK5|GSTP2|ILK|GSTP1|ITGA2|CORO1B|CAMK2D|P2RY6|PAK1|PPARG|PARVA|ADIPOQ|SORL1|NOX4|MYOCD|BMPR1…	GOBP_MUSCLE_CELL_MIGRATION	1.5258	0.0286
FOS|RAF1|JUN|RELA|MAPK14|CSRP3|DMD|ANKRD23|CHUK|NFKBIA|TTN|NFKB1|CAV3|PIK3CA|SLC8A1|SLC9A1|TCAP|ANKRD1|GSN|ANKRD2|RYR2	GOBP_RESPONSE_TO_MUSCLE_STRETCH	1.5257	0.0979
CCL26|CCL24|LGALS3|CCL2|CCL5|PTGER4|EPX|CCL12|CCL21A|SCG2|CCL8|CX3CL1|CCL11|CCL4|CCL21B|CCR3|IL4|CCL7|HRH1|DAPK2|CCL1|ADAM8|CD300A	GOBP_EOSINOPHIL_MIGRATION	1.5255	0.0276
CAPN1|GCNT1|SELE|SELP|CRKL|CHST4|CHST2|ITGB2L|ABR|GP1BA|PTGER4|FADD|ITGA1|RIPK3|CD47|PDGFD|ITGB1|ITGB7|MADCAM1|SIRPA|TNF|FUT4|ST3GAL4|CRK|TRIM55|MED23|LEP|ITGAL|JAM2|FUT7|PTGER3|MDK|CCL21B|PECAM1|F11R|PAWR|FUT9|FER|LYVE1|RIPOR2|CCL2|THY1|JAML|BCR|CD99L2|PLCB1|CCR2|ITGA4|PTAFR|CX3CL1|LYPD10|CD177|IL1R1|IL27RA|PLVAP|JAM3|AGER|SPN|EXT1|ITGAM|CCL5|SELPLG|ITGB2|PODXL2|ICAM1|CCL21A|CXCL12|CCL25|CX3CR1|…	GOBP_CELLULAR_EXTRAVASATION	1.5252	0.0215
RET|GATA1|TGFB2|PPP2R1B|EYA2|FYN|EYA4|NF1|MAP2K5|SNAI2|NRG1|UNC5B|CX3CL1|ZC3HC1|PPP2R1A|IL1B|SRPX|TERT|JAK3|GAS1|GDNF|TNF|RIPK1|HTRA2|COL2A1|AGAP2|BCL2|CTNNA1|INHBA|WWOX|BCL2L10|PRDX2|SGK3|STRADB|DAPK3|MAPK7|EYA1|EYA3|MCL1|CSF2|IL7|GFRAL|FGF10|PPP1CA|FGFR1	GOBP_REGULATION_OF_EXTRINSIC_APOPTOTIC_SIGNALING_PATHWAY_IN_ABSENCE_OF_LIGAND	1.5251	0.0338
SHH|NEUROG1|FEZF2|WNT1|ARC|DDIT3|EMX2|HOXA3|HES2|HOXD3|HES6|HEYL|BMI1|FEZF1|HES7|PCDH8|NRARP|HOXA2|FRS2|TGFBR1|MYF6|BHLHE40|OSR1|WNT2|ROR2|FZD5|WNT3A|PDS5A|TBX18|SMAD4|LEF1|EPB41L5|HOXC4|NOTCH1|ETS2|TCF7L1|KMT2A|ZBTB16|DLL1|PPP2R3A|GLI3|BTG2|PRKDC|TTN|NCKAP1|CELSR2|YY1|SIX2|SIX3|FUZ|BMPR1A|HTT|CER1|FOXF1|LFNG|SMAD2|MSX1|DLL3|MESP1|MSX2|NODAL|TRP53|FOXA2|NOG|PLXNA2|HOXB2|WNT3|SF3B1|BMP2|HHEX|CYP26…	GOBP_ANTERIOR_POSTERIOR_PATTERN_SPECIFICATION	1.525	0.0749
FLII|LURAP1|MYOZ1|MYPN|CFLAR|PTK2B|TMOD3|RHPN1|ROCK2|CAPN3|CASQ1|SH3PXD2B|MKKS|CSRP3|TMOD1|EPB41L4B|PDCD6IP|TGFBR1|ARHGEF18|FAM171A1|ACTG1|SDC4|ARHGEF5|MEF2C|TJP1|PAK2|MYH11|EDN1|CGNL1|SRC|AKAP13|TMOD2|TMSB15B2|ITGB5|KRT8|NRP1|TMSB15L|SMAD4|FHDC1|MYOC|EPB41L5|MYO18B|FERMT2|PRKCQ|BAG4|LIMK1|ACTN2|S1PR1|CCDC88A|WASF2|TTN|CARMIL1|ARHGEF15|PDLIM4|NOX4|ALKBH4|FRMD5|ARRB1|MFN2|CFL2|ELN|NEB|KANK4|PHACTR…	GOBP_ACTOMYOSIN_STRUCTURE_ORGANIZATION	1.525	0.0243
CAPN1|SERPINB5|SHH|FOXA1|GLI1|AREG|CFLAR|MMP2|BMP4|RXRA|BMP7|STAT5A|SCRIB|PGR|PLAU|FGF7|FEM1B|PDGFA|PDGFB|CPB2|BCL2|PML|CD44|SOX9|HOXA13|HOXB13|HOXD13|LRP6|IL18|PTCH1|ESRP1|IFNG|NTN4|FRS2|MDK|DAG1|ZFP157|IGFBP5|IL6|CEACAM1|MKI67|ESRP2|LAMA5|SRC|STAT6|MSN|TGFBR2|WNT3A|RXFP1|XBP1|CSF1|RPS6KA1|NRP1|RLN1|LIMS1|GLI2|ETV5|SULF1|NKX3-1|NOTCH1|LIMS2|KDM5B|AR|PLAG1|GLI3|PTHLH|FGF1|NTN1|POLB|BAX|CYP7B1|TET…	GOBP_GLAND_MORPHOGENESIS	1.5243	0.035
MTPN|NEUROG1|TNNC1|GRCC10|GPER1|GATA5|ADORA1|PROK2|TRIP10|EDN2|TACR3|CMYA5|ROCK2|AKAP6|TNNC2|TRPV4|MYMK|P2RX1|FOXP1|CTDP1|ADA|CACNA1S|NFATC1|CASQ1|GHRL|GUCY1A1|PTK2|ARG2|ORMDL3|ACE2|DSP|IGFBP5|HCN4|MEF2C|PTGS2|GLRX3|ECE1|CHGA|EDN1|PLN|RGS2|ATP2B4|TOMM70A|CALD1|TWF1|PRKG1|JARID2|LMNA|SMAD4|KBTBD13|FGF13|NOTCH1|CCN4|DOCK5|TNFRSF1B|JUP|PIN1|CAMK2D|PIN1RT1|CAMK2G|HRC|FOXO1|TTN|SPX|SLC25A4|DMPK|NOL3|A…	GOBP_REGULATION_OF_MUSCLE_SYSTEM_PROCESS	1.523	0.0646
ALOX5|AKR1C18|AKR1C20|AKR1C21|CES2A|CES2C|EDN2|HPGD|FABP5|CES2B|CES2E|CES2H|PTGR1|CD74|CES2F|CES2G|MIF|PTGR2|CYP1B1|ALOX12E|ALOX15|PTGS2|PLA2G3|EDN1|PLA2G10|PNPLA8|AKR1C14|AKR1CL|CYP2C69|IL1B|CYP2J11|CYP2C50|CYP2J5|ANXA1|CYP2A12|CYP2A4|EPHX1|CYP2C29|PTGES|CYP2C37|CYP2C38|PLA2G4A|CYP2C39|MAPK9|CYP2C40|CYP2E1|CYP2F2|CYP4A32|CYP2G1|DECR2|CYP4A10|EPHX2|CYP4A12B|PIBF1|CYP4A14|GSTP2|GSTP1|CYP4A29|CYP2J…	GOBP_UNSATURATED_FATTY_ACID_METABOLIC_PROCESS	1.5228	0.0938
EREG|FOXF1|SHH|FOXO4|SIRT1|MESP1|PDCD4|PBRM1|SMARCD3|RBPMS2|SMARCA2|GPER1|BMP4|C3|WNT4|RCAN1|PROK2|ANKRD17|NPNT|PDGFRB|NTF3|ZEB1|MED28|PDGFB|NFATC1|TGFB1|WNT7B|RAMP2|SOX9|MIR143|HES1|CTH|PITX2|ITGA8|MIR145A|SIX1|ADM|MEF2C|TSHZ3|EDNRB|NFATC2|EDNRA|FGFR2|CTNNB1|TMEM204|HEY1|APLNR|KIT|AGT|COMP|DNMT1|SMAD6|TMSB4X|SGCB|TBX18|QK|SOD2|MRTFA|FGF9|CFH|MECP2|MRTFB|NOTCH1|CFD|OLFM2|PRDM6|NFATC3|ENG|GATA6|HE…	GOBP_SMOOTH_MUSCLE_CELL_DIFFERENTIATION	1.5224	0.0059
SHH|IRF6|GABRB3|ITGB6|ASPH|WNT9B|LOXL3|ARID5B|DHRS3|TFAP2A|PRRX1|OSR2|VAX1|FOXF2|COL11A2|COL2A1|LRRC32|FOXE1|INHBA|LRP6|FZD2|EPHB2|MEOX2|MMP25|INSIG1|TGFBR1|PYGO2|TIPARP|CHD7|MEF2C|INSIG2|FRAS1|OSR1|DLG1|TGFBR2|BCOR|WNT3A|PRDM16|PDS5A|SMAD4|LEF1|MEN1|WNT8A|GAS1|TCF21|INTU|GLI3|TBC1D32|PLEKHA1|TMEM107|IFT172|BBS7|SGPL1|FUZ|BMPR1A|WDPCP|SMAD2|MSX1|ACVR2B|SNAI1|WNT5A|TGFB2|NPRL3|PAK1IP1|SNAI2|WNT7A|…	GOBP_ROOF_OF_MOUTH_DEVELOPMENT	1.5214	0.0422
SMARCC1|XKR8|ACTL6A|SMARCE1|PBRM1|SMARCD3|EID2B|SMARCA2|CMTM5|SMARCC2|BMP4|DPF3|DUBR|PHF10|SMARCB1|ARID2|KAT5|PRICKLE1|NR2C2|TMEM182|ACTL6B|SMARCD2|CCL17|SMARCD1|BRD7|CXCL14|DDIT3|ZFP36L1|ZFHX3|CAPN3|TNF|PRL2C2|TGFB1|SOX9|MSTN|CSRP3|IL18|RANBP3L|IGFBP3|AKIRIN1|SOX4|MAP3K5|CCL9|TNFSF14|BOC|CDON|MYF6|MEF2C|FLOT2|MAPK14|RIPOR2|IL36G|PLCB1|CCL8|MYF5|PPARD|SRA1|SOX8|ANKRD2|CD53|PIK3R1|NEU2|CXCL10|NOTC…	GOBP_REGULATION_OF_MYOBLAST_DIFFERENTIATION	1.5213	0.0265
ACVR2A|GATA1|NIPBL|ALOX5|GPM6B|RBPJ|BMP4|PTK2B|RXRA|BMP7|SOST|PBX1|BMP6|P2RY2|DHRS3|TFAP2A|BGLAP2|RSAD2|OSR2|BCL2|SOX9|LRP6|NFE2|GJA1|BGLAP3|BMP2K|BGLAP|FGFR3|MDK|FBN2|CNMD|CHSY1|CYP27B1|MEF2C|ADRB2|CCR1|CCR1L1|DLK1|NOTUM|OSR1|COMP|SRGN|GREM1|BCOR|CREB3L1|CSF1|FAM20C|ISG15|ACTN3|NOTCH1|SUV39H1|ZBTB16|BMPR2|INTU|AHSG|THRB|S1PR1|SMAD3|LTBP3|SIX2|MGP|ACVR1|BMPR1A|OMD|ASXL2|HIF1A|TXLNG|IFITM5|CCN1|SG…	GOBP_REGULATION_OF_OSSIFICATION	1.5211	0.0308
C1QTNF12|LIN28A|GPER1|P2RX4|PIK3CA|THPO|MYDGF|NTS|EGF|RICTOR|AXL|FGF2|F7|PDGFA|VEGFB|NRXN1|PTK2|IGF2|IL18|LEP|CD28|MIR494|ANGPT1|C1QTNF3|OSBPL8|GCNT2|ITSN1|TGFBR1|ARRB2|IGFBP5|IL6|TSPYL5|GDF15|HSP90AA1|RET|MC1R|SRC|RAMP3|HCLS1|RARA|IAPP|F10|HAX1|PHLPP1|HNF1A|STOX1|MYOC|FERMT2|C1QTNF1|BAG4|CASS4|ILK|PHB|MUP1|TCF7L2|CCL21A|CXCL12|SEMA5A|ARFGEF1|MST1R|SPECC1L|NGFR|TEK|NOX4|CPNE1|CCL19|ADAM8|FGFR1|GA…	GOBP_POSITIVE_REGULATION_OF_PROTEIN_KINASE_B_SIGNALING	1.5207	0.0363
SORBS2|HNRNPU|RBPJ|ZFP418|BMP4|RXRA|KDM6B|ALPK2|TRIP10|AKAP6|FOXP1|CTDP1|NRAP|PDLIM5|MYLK3|IRX3|EFNB2|CSRP3|NEBL|PLEC|SGCD|TCAP|HDAC3|FRS2|ARRB2|MEF2C|SIK1|KAT2A|MYH11|MYH10|EDN1|MEF2A|RGS2|MYLK2|AKAP13|TOMM70A|AGT|RARA|GREM1|WNT3A|DDX39B|TBX18|COL14A1|GSK3B|LMNA|CXADR|SMAD4|FZD7|CCND2|MYO18B|FDPS|MAML1|CCN4|DLL1|ACTN2|ARID1A|PIN1|CAMK2D|PIN1RT1|G6PD2|ADRA1A|SPEG|G6PDX|TTN|PAK1|SLC25A4|PARP2|ATG5…	GOBP_CARDIAC_MUSCLE_CELL_DIFFERENTIATION	1.5203	0.0417
EPHA1|RHPN1|GPR65|PPP1R9A|ROCK2|CD47|EVL|SHANK1|CLASP2|CLASP1|LPAR1|SERPINF2|SH3PXD2B|MKKS|TESK1|RDX|TGFBR1|ARHGEF18|CORO2B|ACTG1|SDC4|PXN|ARHGEF5|ARHGEF10L|TJP1|PAK2|CGNL1|MAP3K1|MTSS1|FLNA|TMSB15B2|NRP1|TMSB15L|PPM1E|MYOC|FERMT2|RGCC|PRKCQ|APOA1|BAG4|RHOA|LIMK1|CDC42|S1PR1|SMAD3|CCDC88A|WASF2|ABL1|PAK1|SYNPO2L|CARMIL1|ARHGEF15|PDLIM4|TTC8|WAS|NOX4|RHPN2|TMEFF2|KANK4|ARHGAP28|ARHGAP6|RAPGEF3|ITG…	GOBP_REGULATION_OF_ACTIN_FILAMENT_BUNDLE_ASSEMBLY	1.5186	0.0429
CAPN1|PDCD4|IL18R1|TRADD|FBXW11|REL|TSPAN6|NLRC3|NMI|SASH1|ZC3H12A|RBCK1|TIRAP|LITAF|IL18|RC3H2|IKBKG|HAVCR2|RPS3|CCN3|PRDX1|CYLD|NR3C2|BIRC3|C1QTNF3|UACA|TNFSF14|GLRX|EDN1|MAS1|NLRP3|TLR1|1700037H04RIK|SPI1|TLR4|AGT|AKT1|GREM1|TLR2|IL1B|LIMS1|NDUFC2|NFKB2|AGER|RHOA|CALR|CD86|NOD1|ILK|HDAC7|PHB|MAP3K7|AGO1|EIF2AK2|NOL3|PHB2|RELB|HMGB1|MMP8|SPHK1|TEK|TRIM44|CPNE1|CCL19|APP|COPS8|CD14|NFAT5|IRAK1|L…	GOBP_NIK_NF_KAPPAB_SIGNALING	1.5184	0.0542
GLG1|NIPBL|NEUROG1|TRIP11|ACP5|BMP7|WNT9B|ARID5B|CHAD|DHRS3|TRPV4|MMP13|COL11A2|COL2A1|COL1A1|HOXA3|SH3PXD2B|HOXD3|BMI1|IRX5|CST10|CBS|HOXA2|FGFR3|FBN2|TGFBR1|DLX1AS|MEF2C|MMP14|FMN1|LTF|OSR1|ROR2|RARA|GREM1|HAS2|MEN1|GAS1|HOXC4|SOX5|GLI3|IHH|LTBP3|RDH10|SIX2|SGPL1|2610005L07RIK|FUZ|ASXL2|CER1|SMAD2|MSX1|DLX2|MSX2|CITED2|MYCN|NODAL|COL13A1|NOG|WNT7A|ATG9A|SHOX2|MTHFD1L|INPPL1|HOXB2|CYP26B1|FREM1|…	GOBP_SKELETAL_SYSTEM_MORPHOGENESIS	1.5177	0.0102
TNN|MIR137|MIR204|AREG|NOG|NOCT|AXIN2|RIOX1|TWIST2|ID1|TNF|RORB|NFATC1|NBR1|MIR214|MIR30C-1|SOX9|SOX2|HAND2|PTCH1|RANBP3L|FNDC3B|MIR30C-2|CITED1|HOXA2|CHRD|LIMD1|AHR|IGFBP5|TMEM64|ID2|SFRP1|BAMBI|DLK1|HDAC4|TWIST1|UCMA|MIR133A-2|TOB1|GREM1|MIR338|LRP5|SMAD6|CDK6|OSTN|ZFP932|MEN1|MIR23A|CRIM1|HDAC5|NOTCH1|VEGFC|SEMA4D|SKI|SMAD3|HDAC7|TNFAIP6|MIR133A-1|MIR135A-1|FGF23|PPARG|ID3|TWSG1|HDAC8|MIR205|G…	GOBP_NEGATIVE_REGULATION_OF_OSTEOBLAST_DIFFERENTIATION	1.5172	0.0366
RPS7|SHH|MIR125A|FOXO4|NSUN2|MIR125B-1|XRCC5|MIRLET7E|HESX1|MIR137|NUDT21|HNRNPU|MIR99A|BMP7|PAX2|RBBP4|MIR100|RBBP7|MIR181C|SETD1A|OTUD5|FGF2|TAL1|MIR34A|BCL2|WNT7B|SOX18|MIR7-2|METTL5|EDN3|MIR542|MIR7-1|MEF2C|EDN1|EDNRA|NRTN|PTPRC|SLC4A11|OVOL2|LAMA5|OSR1|MIR125B-2|WNT3A|TBX18|NRP1|JARID2|JAG1|SMAD4|ZIC2|MIR154|MEN1|MTF2|NOTCH1|SOX5|TCF7L1|SEMA4A|L3MBTL2|BBS12|EZH2|FGF15|LTBP3|PRKDC|RDH10|RBM24…	GOBP_STEM_CELL_DIFFERENTIATION	1.5171	0.042
NUMA1|FSTL3|WNT1|RBPJ|BMP4|SOST|HES5|HOXA13|HES1|CHRD|NBL1|GREM2|VSIR|RNF165|NEO1|BAMBI|SKOR2|FKBP8|GDF2|TOB1|GREM1|SFRP5|BMPER|FBN1|HJV|TMPRSS6|SMAD4|SKOR1|CRIM1|CHRDL2|SULF1|HTRA3|NOTCH1|TRIM33|BMPR2|ILK|ABL1|TCF7L2|PPARG|SORL1|SOSTDC1|GDF3|LEMD3|CER1|GATA4|CCN1|SMAD2|MSX1|MSX2|NOTCH2|WNT5A|DAND5|TBX20|ACVRL1|NOG|SKIL|SMAD7|SMURF2|CRB2|CHRDL1|DLX1|FOXD1|LEMD2|FBXL15|SFRP4|FZD1|RGMA|CTDSPL2|ITGA…	GOBP_REGULATION_OF_BMP_SIGNALING_PATHWAY	1.515	0.0395
DPP4|JAGN1|CKLF|IRAK4|CXCL15|CXCL2|CXCL3|ITGB2L|PDE4B|CXCL11|CCL17|CCL22|VAV1|TNFSF18|EDN2|CXCL13|FCGR3|PPBP|TRPV4|SLAMF1|SIRPA|FUT4|NCKAP1L|CD74|FCER1G|TIRAP|PTK2|PIKFYVE|CCR7|PPIB|BST1|BSG|LYST|IFNG|FUT7|EDN3|MDK|CXCL17|PECAM1|C3AR1|DPEP1|C5AR1|CCL1|EDN1|EDNRA|CXCL1|IL17A|CMKLR1|CCL3|SYK|CCL2|JAML|EPX|LYPD10|CD177|CSF1|TLR2|IL17RA|IL1B|C5AR2|IL1R1|CXADR|ANXA1|IL34|CXCL10|JAM3|IL1A|PREX1|CCL20|I…	GOBP_GRANULOCYTE_MIGRATION	1.5149	0.0388
SHH|SMARCC1|ACTL6A|SMARCE1|PBRM1|SMARCD3|SMARCA2|SMARCC2|BMP4|DPF3|DUBR|PHF10|ARID2|KAT5|PRICKLE1|TMEM182|ACTL6B|SMARCD2|CCL17|BCL9|SMARCD1|CXCL14|PITX1|DDIT3|ZFP36L1|ZFHX3|CAPN3|MAPK12|HINFP|SOX9|CSRP3|IL18|MIR489|PLEC|LGALS1|SOX4|MAP3K5|TNFSF14|BOC|SDC1|CDON|MIR351|MYF6|MEF2C|BCL9L|IL36G|RB1|WNT3A|SRA1|CXCL10|NOTCH1|TRIP4|MAML1|DLL1|MYOG|ILK|ARID1A|DDX5|CXCL9|TCF7L2|NOL3|ID3|SOSTDC1|MYOD1|GDF3|…	GOBP_MYOBLAST_DIFFERENTIATION	1.5148	0.0414
CHMP7|2610002M06RIK|CHMP1B|RAB27A|CHMP6|CHMP2A|CHMP1A|CHMP4C|CHMP2B|CHMP4B|CHMP5|VPS4A|RAB11A|VPS4B|CHMP3	GOBP_MULTIVESICULAR_BODY_ORGANIZATION	1.5133	0.0919
CCN1|ACVR2B|ACVR2A|ALOX5|GPM6B|WNT10B|CFTR|BMP4|RXRA|BMP7|WNT4|BMP6|FZD9|TFAP2A|OSR2|ADGRV1|BMP2|NELL1|ATRAID|KL|ATF4|PKDCC|FGFR3|FBN2|MIA3|MEF2C|ADRB2|VDR|ENAM|WNT6|ODAPH|OSR1|DSPP|AMTN|SLC4A2|SLC8A1|TENT5A|FAM20C|ISG15|PTH|ANO6|ACTN3|BMPR1B|P2RX7|BMPR2|PTN|SMAD3|TMEM119|RXRB|FBXO5|CD276|CEBPB|ACVR1|BMPR1A|ATP2B1|ASXL2|FBLN7	GOBP_POSITIVE_REGULATION_OF_BIOMINERALIZATION	1.5133	0.0387
SHH|WNT16|TNN|JRK|CCAR2|LGR4|HESX1|WNT1|TMEM198|LYPD6|DAB2IP|DKK2|SCEL|PLEKHA4|DVL3|WNT9B|UBR5|EGF|OTUD5|TMEM88|CTHRC1|DDIT3|FGF2|COL1A1|WNT7B|DVL2|LATS1|FZD2|TMEM131L|NRARP|XIAP|FGFR3|PYGO2|SDC1|VPS35|TNKS|AMER1|TMEM64|EDN1|EDNRA|MAP3K1|BAMBI|WNT5B|SRC|WNT8B|PYGO1|WNT2|ROR2|TPBGL|BCL9L|MIR135A-2|AMER3|GREM1|SFRP5|CDH3|TLE2|OTULIN|FZD5|WNT3A|MCC|TBX18|SHISA3|RBMS3|TMEM170B|AMER2|FZD6|MIR135B|LEF1…	GOBP_CANONICAL_WNT_SIGNALING_PATHWAY	1.5125	0.0389
GRHL2|SMARCD3|TNNC1|RBPJ|BMP4|RXRA|BMP7|DVL3|ADAMTS1|CCM2L|DHRS3|HEG1|NPY5R|NSD2|NFATC1|FOXC1|MDM2|FKBP1A|LRP6|HEYL|EPO|HES1|FZD2|NOS3|SOX4|MIR18|MIR20A|TGFBR1|MIR19A|MIR17|MIR19B-1|MIR92-1|DSP|CHD7|MEF2C|EDNRA|OVOL2|HAND1|HEY1|APLNR|WNT2|TGFBR2|NRP1|JAG1|SMAD4|NOTCH1|SAV1|BMPR2|MKS1|RBP4|RBM15|PARVA|HEY2|NKX2-5|TEK|VANGL2|MED1|ACVR1|BMPR1A|CFC1|HIF1A|SRF|GATA4|RYR2|GJA5|FOXF1|CCN1|MESP1|MSX2|NOT…	GOBP_CARDIAC_CHAMBER_MORPHOGENESIS	1.5123	0.006
CCBE1|EPPK1|ITGAV|BMP7|TNS3|ARF6|CXCL13|EGF|ROCK2|AGO2|AQP1|FGF2|FGF7|ITGB7|SP1|FOXP1|PDGFB|PML|PTPN23|IRS2|ADAMTS9|CD63|EDN3|EPB41L4B|FBN2|SDC4|PECAM1|PTGS2|ANXA3|LCN2|NRTN|OVOL2|LAMA5|VASH1|RHOJ|ADAM17|MCC|MECP2|ANXA1|NOTCH1|PTPRR|SEMA4A|SVBP|RAB11A|PHACTR4|HDAC6|CAPN7|HIF1A|WDPCP|GLUL|SIRT1|CD248|C1QBP|PROX1|STARD13|WNT7A|ROBO1|GAB2|TBXA2R|FBXW7|ITGA11|GDNF|PLXND1|ITGB1|ITGB3|TNF|CSNK2B|TIMP1|…	GOBP_AMEBOIDAL_TYPE_CELL_MIGRATION	1.5109	0.047
AIDA|SHH|FOXA1|GLI1|BMP4|SUFU|TRAF3IP1|AXIN1|AXIN2|NKX2-1|DDIT3|LRP6|PTCH1|MAP3K4|MAPK8|HOXA2|CHRD|NBL1|GREM2|EN1|EDN1|OVOL2|FKBP8|LHX2|TTC21B|BMP1|GREM1|DYNC2H1|WDR19|WNT3A|KIF3A|GLI2|GAS1|IFT122|PAX7|IFT52|INTU|GLI3|MKS1|VAX2|TBC1D32|IFT172|TLL1|ARL13B|TLL2|SIX3|SOSTDC1|SENP2|FUZ|GORAB|ACVR1|BMPR1A|CER1|CPLANE2|SMAD2|NOTO|DISP1|RFX4|PRKACB|SMO|TBX20|FOXA2|ACVRL1|NOG|WNT7A|PRKACA|HOXB2|WNT3|GPR1…	GOBP_DORSAL_VENTRAL_PATTERN_FORMATION	1.5108	0.0506
DPP4|JAGN1|CKLF|IRAK4|CXCL15|CXCL2|CXCL3|ITGB2L|PDE4B|CXCL11|CCL17|CCL22|VAV1|EDN2|CXCL13|FCGR3|PPBP|FUT4|NCKAP1L|CD74|FCER1G|TIRAP|PIKFYVE|CCR7|PPIB|BST1|BSG|IFNG|FUT7|EDN3|MDK|PECAM1|C3AR1|DPEP1|C5AR1|CCL1|EDN1|EDNRA|CXCL1|CCL3|SYK|CCL2|JAML|LYPD10|CD177|TLR2|IL1B|C5AR2|IL1R1|CXADR|CXCL10|JAM3|IL1A|PREX1|CCL20|ITGAM|CXCL9|ITGB2|PPIA|LBP|DYSF|CCL21A|GBF1|RAC2|SELL|CAMK1D|VAV3|CCL19|ADAM8|PF4|ZPL…	GOBP_NEUTROPHIL_MIGRATION	1.5105	0.099
SHH|FEZF2|PTK2B|CCL27A|TMEM102|TNFSF18|USP14|EDN2|CXCL13|CXCL14|TRPV4|PDGFD|FGF2|NCKAP1L|PDGFB|CD74|TIRAP|PTK2|MIF|BST1|GPR18|LGALS9|MYCBP2|EDN3|NBL1|CXCL17|OXSR1|CCL1|EDN1|CCR1|EDNRA|CCR1L1|ATOH7|STK39|ADAM17|GREM1|CCR2|WNT3A|IL1B|NRP1|NOTCH1|JAM3|GPR183|MMP28|SEMA4A|PLA2G7|S1PR1|CORO1B|DYSF|STX4A|RIN3|CAMK1D|CTTN|FGFR1|APP|C1QBP|SNAI2|ROBO1|WNT3|MAPK3|HC|PLXNA4|SUCNR1|ROBO2|STX3|DAPK2|SLIT2|DNM…	GOBP_REGULATION_OF_CHEMOTAXIS	1.5102	0.0279
SHH|FOXO4|PDCD4|SMARCD3|RBPMS2|RBM4|ZFP418|GPER1|BMP4|RCAN1|TRIP10|ANKRD17|AKAP6|BDNF|FOXP1|CTDP1|PDGFB|BCL2|NFATC1|MYLK3|HDAC9|MDM2|OLFR16|EFNB2|IGF2|CSRP3|MEGF10|TRIM32|CCN3|CDK9|HDAC3|FRS2|ARRB2|MYF6|MEF2C|SIK1|TSHZ3|KAT2A|MMP14|EDN1|NFATC2|BHLHA15|RGS2|LAMA2|KIT|TOMM70A|YBX1|GREM1|DNMT1|TMSB4X|WNT3A|DDX39B|XBP1|SOD2|GSK3B|SMAD4|MECP2|FZD7|CCND2|HDAC5|ZBED6|FDPS|ACTN3|NOTCH1|MAML1|CCN4|BMPR2|D…	GOBP_REGULATION_OF_MUSCLE_CELL_DIFFERENTIATION	1.5096	0.0541
TNN|FLRT2|NIPBL|GNRH1|PHACTR1|DAB2IP|PLXNB2|NTNG1|NKX6-1|CDH1|STAT3|CAMK2B|LRIG2|RELN|IGSF10|MAPK8|ARHGEF2|ZFP609|MDK|DRD1|SEMA3A|TBC1D24|RAC1|NEXMIF|CAMK2A|NTNG2|DRD2|UNC5C|SOX14|UNC5D|FLNA|WDR62|MAPK8IP3|FBXO31|PAX6|SEMA6A|ADAM17|NRG1|CXCR4|RAPGEF2|KIF20B|COL3A1|SRGAP2|ADGRG1|IL1R1|GSK3B|ULK4|PTPRZ1|CTNNA2|PLAA|NSMF|ZSWIM6|SCRT1|SCRT2|GPR173|SHTN1|NRG3	GOBP_REGULATION_OF_NEURON_MIGRATION	1.5093	0.0127
SHH|EYA2|TNNC1|HNRNPU|RXRA|BMP7|ARID2|GATA5|MEIS1|TRIP10|AKAP6|FGF2|FOXP1|CTDP1|CSRP3|ADAMTS9|ANGPT1|FRS2|TGFBR1|ARRB2|DSP|BOC|MEF2C|SIK1|MYH11|EDN1|EDNRA|PLN|RGS2|WNT2|MIR133A-2|AKAP13|TOMM70A|RARA|GREM1|WNT3A|XIRP2|TBX18|ANKRD1|COL14A1|KCNK2|JARID2|LMNA|SMAD4|LEF1|FZD7|MRTFB|MYO18B|NOTCH1|CCN4|SAV1|DLL1|ACTN2|ARID1A|S1PR1|PIN1|CAMK2D|PIN1RT1|SPEG|TTN|RBP4|SLC25A4|ATG5|ALPK3|LRRC10|YY1|DSG2|NOX4…	GOBP_STRIATED_MUSCLE_TISSUE_DEVELOPMENT	1.509	0.0155
MSX1|GRHL2|WNT5A|TGFB2|MAPK1|NIPBL|KAT6A|MMP2|NOG|PTPN11|ASPH|ARID5B|MAPK3|TFAP2A|TWIST2|ALDH1A2|COL1A1|TGFB1|RRAS|MKKS|ALDH1A3|LRP6|MAP2K1|ZFAND5|MAP2K2|CREBBP|BBS4|EP300|TIPARP|CHD7|TGFB3|EDNRA|DLX5|SCHIP1|CRISPLD1|DKK1|STRA6|RARA|ITGA4|RARG|SOX3|ZIC3|PDGFRA|CDK2AP1|LEF1|CRISPLD2|HOXB3|ANKRD11|SKI|PAX9|RAF1|RAB3GAP1|PLEKHA1|TCF7L2|CSRNP1|ZFP950|SPECC1L|SCX|SGPL1|TBX1|BRAF|SRF	GOBP_FACE_DEVELOPMENT	1.5087	0.0439
UBASH3B|ALOX5|SERPING1|EPPK1|MYOZ1|CD109|TFPI|GP1BA|GP5|KNG1|PHLDB2|WNT4|KNG2|WFDC1|THBD|PLAT|ABAT|PLAU|FGF2|CLASP2|CLASP1|SERPINE1|TNF|PDGFA|PLAUR|PDGFB|SERPINF2|CASK|CPB2|CRK|GJA1|CLDN3|SH2B3|PTGER3|HRG|CD34|SERPINE2|AJAP1|CEACAM1|F11|SLC12A2|FGB|ADRB2|APOH|FGA|KLKB1|PLG|PROS1|VTN|FGG|TSPAN8|PRKG1|ADAMTS18|ANXA2|TAFA5|MMRN1|PDGFRA|CD9|ANXA5|PTEN|C1QTNF1|ALOX12|APOE|PRKCD|F12|SMAD3|PSG23|MUC16|H…	GOBP_NEGATIVE_REGULATION_OF_WOUND_HEALING	1.5085	0.0435
SHH|TNN|ATP1B2|EPPK1|ADAM15|DAB2IP|BRMS1|PDCD10|ARID2|RBBP4|ADORA1|RBBP7|EGFL7|ING1|SAP130|SAP30L|CXCL13|BRMS1L|NKX2-1|SINHCAF|SAP30|ADORA3|TIE1|FGF2|HTR2C|ADA|PDGFB|BCL2|CD74|GHRL|CRK|PTK2|MIF|PTPN23|GPR18|ADAMTS9|CD63|CLDN3|CHRD|OSBPL8|DRD1|NBL1|LRP1|ING2|IGFBP5|DPEP1|MEF2C|ATP2B4|VASH1|RNF20|GREM1|PRKG1|SPINT2|WNT3A|MCC|NRP1|JAG1|MECP2|PTPRK|PTPRU|SULF1|NOTCH1|PTPRR|DNAJA4|PTPRT|MMP28|SEMA4A|C…	GOBP_NEGATIVE_REGULATION_OF_LOCOMOTION	1.5083	0.0529
CDKN1C|GATA3|WNT5A|FSHR|HOXA10|SRC|TGFB2|NIPBL|HOXA9|STRA6|WNT7A|HOXA11|WNT9B|SMAD4|CYP19A1|CDH1|LHX1|KDM5B|ESR2|ASH1L|GREB1L|RBP4|FOXL2|ESR1|LHCGR|MYOCD	GOBP_UTERUS_DEVELOPMENT	1.5082	0.0488
MACIR|EPPK1|SP100|DAB2IP|ACVRL1|STARD13|ITGB1BP1|PDCD10|SPRED1|MMRN2|ADGRB1|TBXA2R|IL4|CXCL13|CARD10|EVL|FGF2|TNF|DLL4|CSNK2B|PATZ1|TGFB1|PRL7D1|PTPN23|CORO1C|SLIT2|ADIPOR1|MEOX2|ADAMTS9|CD63|SYNJ2BP|STC1|ANGPT2|HRG|DUSP10|SEMA3A|TACSTD2|MEF2C|PFN2|APOH|KRIT1|KLF4|ANGPT4|GADD45A|ATP2B4|MARVELD3|GDF2|VASH1|MAP2K5|SERPINF1|DCN|MCC|MECP2|HDAC5|PIK3R2|NOTCH1|RGCC|AGER|PTEN|PTPRR|DNAJA4|APOE|RHOA|PTPR…	GOBP_NEGATIVE_REGULATION_OF_EPITHELIAL_CELL_MIGRATION	1.508	0.0542
SND1|LIN28A|ETS1|HRAS|AGO4|BMP4|AGO2|FOXO3|ZC3H12A|PDGFB|SOX9|RC3H2|ZFP512B|PARN|DROSHA|SREBF2|IL10|TGFBR1|CTCF|FOS|SPI1|APLN|RARA|MYC|MRTFA|SMAD4|TENT2|MRTFB|ZSWIM8|MIR744|GATA2|SMAD3|DDX5|KHSRP|AGO1|PPARG|NGFR|YY1|HDAC2|MYOCD|BMPR1A|HIF1A|SRF|APP|SREBF1|GATA3|TGFB2|TEAD1|TRP53|DDX17|NR1H2|NR3C1|TRIM71|TERT|PPARA|PRL2C5|NFIB|TNF|PRL8A2|STAT3|BMP2|PRL3B1|PRL2C2|TGFB1|PRL7D1|PRL|REST|ATOH8|PRL4A1|…	GOBP_MIRNA_METABOLIC_PROCESS	1.5078	0.0286
PYCARD|TNFSF10|DEDD2|TGFB2|PPP2R1B|LTBR|NF1|STK3|STK4|GPER1|ATF3|CASP8|SKIL|FADD|AGTR2|G0S2|TNF|PMAIP1|HTRA2|BCL10|RBCK1|PML|TIMP3|ITM2C|INHBA|WWOX|FAF1|DAPK3|CYLD|PEA15A|SIGLEC1|PAK2|PPP1CA|RET|SFRP1|PTPRC|BCL2L14|TRPS1|CAV1|AGT|UNC5B|BID|PPP2R1A|MAL|SRPX|ZSWIM2|JAK3|HYAL2|GSDMA3|PTEN|BMPR1B|RIPK1|PDIA3|RUNX3|CTNNA1|TRAF2|TNFRSF12A|PSEN2|THBS1	GOBP_POSITIVE_REGULATION_OF_EXTRINSIC_APOPTOTIC_SIGNALING_PATHWAY	1.5077	0.0266
MFN2|CFL2|NEB|MYOZ1|MYPN|TNNT2|PROX1|MYH7|CAPN3|ITGB1|CSRP1|CSRP2|MYH6|KRT19|MYOM2|PRKAR1A|CASQ1|MYLK3|TNNT1|TNNT3|LDB3|NEURL2|MYOZ2|CSRP3|FLNC|ANKRD23|PLEC|XIRP1|CAV3|TCAP|ACTG1|CASQ2|MEF2C|SIX4|MYBPC3|EDN1|TPM1|LMOD2|AKAP13|KRT8|WDR1|FHOD3|ACTN2|KLHL41|TTN|BMP10|SYNPO2L|HDAC2|SRF	GOBP_SARCOMERE_ORGANIZATION	1.5075	0.0569
SHH|EIF2B4|NF1|EXOC4|BMP4|EIF2B1|EIF2B2|PRDM8|EIF2B5|HES5|NKX2-1|MIR219A-1|SLC8A3|NKX6-1|TPPP|ERBB2|NSUN5|SOX9|LINGO1|HES1|NLGN3|SOX13|FGFR3|MDK|MIR219A-2|DAG1|DUSP10|HDAC1|DRD3|SOX10|TMEM98|CNTN1|SUZ12|EED|OLIG1|KCNJ10|MAL|TLR2|PTPRA|MIR23A|IL34|NOTCH1|SOX5|NKX2-2OS|CDK5|ASPA|PTPRZ1|TRP73|OLIG2|GLI3|HDAC11|TNFRSF1B|OPALIN|RHEB|TCF7L2|WASF3|DUSP15|PPARG|9630013A20RIK|MAG|NKX6-2|HDAC2|TENM4|ZFP488…	GOBP_OLIGODENDROCYTE_DIFFERENTIATION	1.5074	0.0244
DPP4|CKLF|CXCL15|CXCL2|CXCL3|ITGB2L|PDE4B|CXCL11|CCL17|CCL22|VAV1|TNFSF18|EDN2|CXCL13|FCGR3|PPBP|TRPV4|SLAMF1|NCKAP1L|CD74|FCER1G|TIRAP|PTK2|PIKFYVE|CCR7|PPIB|BST1|BSG|LYST|IFNG|EDN3|MDK|CXCL17|C3AR1|DPEP1|C5AR1|CCL1|EDN1|EDNRA|CXCL1|CMKLR1|CCL3|SYK|CCL2|JAML|CSF1|IL17RA|IL1B|C5AR2|CXADR|ANXA1|IL34|CXCL10|JAM3|PREX1|CCL20|ITGAM|CXCL9|ITGB2|PPIA|LBP|DYSF|CSF1R|CCL21A|GBF1|RAC2|HRH1|SELL|CAMK1D|VAV…	GOBP_GRANULOCYTE_CHEMOTAXIS	1.5069	0.0832
SHH|LGMN|CCBE1|ETS1|BMP4|PTK2B|P2RX4|PLCG1|SRPX2|STAT5A|SASH1|ARF6|HMOX1|EGF|ROCK2|FUT1|AMOTL1|AQP1|FGF2|FGF7|CLASP2|ZC3H12A|CLASP1|FGF16|SERPINE1|SP1|FOXP1|PDGFB|AMOT|HDAC9|SOX9|PRKD2|IGF2|BSG|ADORA2B|CTSH|IRS2|IFNG|NOS3|GFUS|ANGPT1|HSPB1|IRS1|EPB41L4B|PLK2|INSL3|PTGS2|ANXA3|LCN2|ANGPT4|SRC|GPLD1|RHOJ|ADAM17|CD40|AGT|AKT1|TGFBR2|JCAD|AKT3|NRP1|HAS2|ANXA1|NUS1|EPB41L5|CALR|DOCK1|BMPR2|GPI1|DOCK5|…	GOBP_POSITIVE_REGULATION_OF_EPITHELIAL_CELL_MIGRATION	1.5066	0.0897
MSX1|TGFB2|NIPBL|KAT6A|MMP2|NOG|PTPN11|ASPH|PHLDB2|FLVCR1|WNT3|ARID5B|TFAP2A|TWIST2|CLASP2|CLASP1|COL1A1|TGFB1|RRAS|LRP6|CREBBP|PHLDB1|ZFP281|DAG1|GREM2|MAB21L2|EP300|CDON|TIPARP|TGFB3|DLX5|SCHIP1|CRISPLD1|DKK1|STRA6|GPC3|PDGFRA|CDK2AP1|LEF1|CRISPLD2|IFT122|OFD1|ANKRD11|SKI|PAX9|RAB3GAP1|IHH|GATAD2A|PLEKHA1|TCF7L2|CSRNP1|NCKAP1|ZFP950|SSBP3|SPECC1L|SCX|GNAS|SGPL1|TBX1|ATP6AP2|FUZ|BRAF	GOBP_BODY_MORPHOGENESIS	1.5065	0.0274
APOE|DPP4|CRHR1|LRRK2|SLC4A10|ATP1A2|NLGN2|UBE3A|CRBN|GAD1|PRKCE|LSAMP|CRH|SHANK3|DLG4|TNR|PENK|MYG1|GRN	GOBP_LOCOMOTORY_EXPLORATION_BEHAVIOR	1.5042	0.0388
SHH|IL12A|TNN|IL12B|ALOX5|BMP4|PTK2B|PDCD10|RNF213|MMRN2|RECK|SRPX2|JMJD6|HMOX1|FUT1|KLF2|EPN1|FGF2|HDAC9|NR4A1|VEGFB|LOXL2|GHRL|EFNB2|EGR3|EPHB4|E2F7|MEOX2|NRARP|ADAMTS9|ANGPT1|SH2B3|IL10|PLK2|GHSR|CEACAM1|APELA|JAK1|PTGS2|TJP1|VSTM4|AGTR1B|GPLD1|APLNR|SEMA6A|RHOJ|AKT1|GREM1|JCAD|OTULIN|BMPER|CREB3L1|AKT3|EPN2|NRP1|LEF1|ANXA1|HDAC5|NOTCH1|RHOA|CDC42|DLL1|GATA2|HDAC7|JMJD8|ABL1|FGF1|SEMA5A|NGFR|P…	GOBP_SPROUTING_ANGIOGENESIS	1.5039	0.0941
APOA5|LONP2|THRA|TYSND1|HCAR1|ETFBKMT|FMC1|ADORA1|ALK|ACACB|HPGD|GIMAP5|ABCD2|TNF|LGALS12|SCARB1|ACSL5|GIMAP3|MTOR|ABHD5|APOC2|APOC1|CPT1A|IRS2|OBP2A|DAGLB|IRS1|PNPLA2|LDLR|PRKCE|FGF21|CRTC3|AADAC|APOH|APOA2|FABP1|BSCL2|GPLD1|TWIST1|MFSD2A|CDK4|AKT1|AKT2|CNR1|IDH1|ANGPTL3|IL1B|APOC3|MTLN|APOA1|APOA4|MLYCD|PRKCD|ADRA2A|CIDEA|PIK3CG|ABCD1|DBI|PRKAA1|ENPP7|PDE3B|HCAR2|RARRES2|SCT|ABCB11|PLIN5|SORL1|…	GOBP_REGULATION_OF_LIPID_CATABOLIC_PROCESS	1.5031	0.0903
SPRY1|NUMA1|GRHL2|SULT2B1|CDKN1C|PINC|EPPK1|ABCA12|BMP4|CD109|SGPP1|BMP7|PAX2|FOXN1|PAX8|STAT5A|STAT5B|WNT9B|BMP6|HES5|ROCK2|FAT4|AKAP11|FGF2|BTG1C|ZFP36L1|SERPINE1|FOXP1|FOXC1|NFE2L1|BTG1B|CDKN1B|SOX9|YAP1|KLF7|S1PR2|PTCH1|HES1|SPRED3|ESRP1|IFNG|CITED1|FOXE3|SKINT1|FGFR3|MIR7-1|ERRFI1|TGFBR1|AJAP1|CEACAM1|CYP27B1|VCL|NKX6-3|OVOL2|MAFG|CUL7|HEY1|OSR1|DSPP|GDF2|KEAP1|BAD|DMBT1|HOXA7|IL1B|KRAS|WNT9…	GOBP_REGULATION_OF_EPITHELIAL_CELL_DIFFERENTIATION	1.5029	0.0425
NTRK1|GATA3|NF1|PRLH|HOXB2|PLXNA4|TFAP2A|GDNF|NTF3|ERBB2|HAND2|HES1|SOX4|FZD3|HOXA1|ASCL1|NRP2|PHOX2B|ACKR3|SEMA3A|GFRA3|SEMA3F|SIX1|ISX|EDNRB|SOX11|INSM1|EDNRA|CTNNB1|RET|PLXNA3|HES3|KIF26A|ADARB1|GBX2|SOX10|HLX|SOX8|NAV2|NRP1|TRP63|ARX|FN1|PHOX2A|HOXB1|EGR2|TLX2|VCAM1|TBX1|TFAP2B|RHOX11|RHOX10|PHACTR4	GOBP_AUTONOMIC_NERVOUS_SYSTEM_DEVELOPMENT	1.4997	0.006
GJA5|CCN1|NOTCH2|GATA3|TBX5|TGFB2|HEY1|ZFPM1|TBX20|STRA6|TWIST1|BMP4|TGFBR2|ROBO1|EMILIN1|GATA5|RB1|DCHS1|SMAD6|JAG1|SMAD4|ROBO2|ZFPM2|TIE1|NOTCH1|BMP2|NFATC1|TGFB1|BMPR2|MDM2|SOX9|FGFRL1|HEYL|MTOR|MDM4|SLIT2|SLIT3|NOS3|ADAMTS9|SOX4|EFNA1|SCX|HEY2|MEF2C|ACVR1|BMPR1A|GATA4	GOBP_HEART_VALVE_MORPHOGENESIS	1.4994	0.0443
GPS2|LMO3|ALOX5|WNT1|HNRNPU|JDP2|GPER1|DLK2|BMP7|SYAP1|AXIN1|AXIN2|TRPV4|SULT1E1|DDIT3|VSTM2A|DKKL1|ZFP36L1|LPIN1|HTR2C|ZC3H12A|NUCB2|SH3PXD2B|YAP1|LRP6|TLCD3B|LEP|HES1|ZFP385A|SOX13|ZBTB7B|CDS1|FFAR4|INSIG1|DUSP10|PTGS2|NAPEPLD|TMEM64|RORA|PIM1|DLK1|WNT5B|CMKLR1|TRIB2|TGFB1I1|AKT1|TRIB3|FBN1|WIF1|WNT3A|XBP1|PRDM16|SOD2|JAG1|NCOR2|FERMT2|RORC|CCN4|ANKRD26|ZBTB16|SAV1|BBS12|LPL|GATA2|GNB3|SMAD3|TC…	GOBP_REGULATION_OF_FAT_CELL_DIFFERENTIATION	1.4991	0.0384
CLDN4|NEDD4L|ROCK2|NPHP1|TRPV4|GJB2|GJB6|NFASC|PTPN23|RDX|EPHB2|CLDN3|ACE2|MARVELD2|PDCD6IP|TGFBR1|DSP|CEACAM1|ACTG1|PECAM1|TJP1|VCL|NUMBL|PAK2|CLDN13|TJP3|TBCD|MPP7|MTSS1|IL17A|SVEP1|FLNA|FZD5|INAVA|FBF1|XIRP2|CLDN1|IL1B|POF1B|CCM2|LIMS1|CDH8|PTPRO|FERMT2|JAM3|LIMS2|PKHD1|CTNNA1|JUP|CLDN7|HNF4A|MICALL2|GNPAT|ABI2|SPECC1L|EPHA4|ABCC8|DSG2|CLDN19|AJM1|SNAI1|MYO1C|SNAI2|ESAM|CTNND2|ITGB1|CRB3|CDH1|…	GOBP_CELL_CELL_JUNCTION_ORGANIZATION	1.4981	0.0424
IL12A|CCBE1|IL12B|MYO1C|DAB2IP|SEMA6A|JCAD|ROBO1|PTP4A3|VEGFD|DCN|PGF|PIK3CA|NRP1|PDGFRA|PDGFRB|SPRY2|PIK3CD|CADM4|NUS1|FLT4|VEGFC|PDGFB|DLL1|FOXC1|VEGFB|PRKD2|TCF4|XDH|TSPAN12|SMOC2|ADGRA2|CD63|PIK3CB|HSPB1|GAB1|NRP2|ADAMTS3|HRG|KDR|PRKD1|VEGFA	GOBP_VASCULAR_ENDOTHELIAL_GROWTH_FACTOR_SIGNALING_PATHWAY	1.498	0.0453
SHH|GRHL2|NIPBL|BMP4|BMP7|PBX1|RECK|TRAF3IP1|TFAP2A|PITX1|PRRX1|OSR2|HOXC11|ALDH1A2|GNA12|HOXA13|HOXD13|LRP6|PTCH1|ACD|LNPK|GJA1|CACNA1C|FBN2|RSPO2|CHD7|PBX2|ECE1|EN1|HDAC1|FREM2|FRAS1|OSR1|ROR2|IFT140|GREM1|DYNC2H1|WDR19|HNF1A|WNT9A|FZD6|SMAD4|LEF1|GLI2|GAS1|IFT122|NOTCH1|TMEM231|RPGRIP1L|SALL1|IFT52|ZBTB16|C2CD3|INTU|GLI3|MKS1|IHH|TBC1D32|B9D1|TMEM107|TTBK2|BAX|RDH10|FBXW4|HDAC2|SP9|MED1|FUZ|BM…	GOBP_EMBRYONIC_APPENDAGE_MORPHOGENESIS	1.4976	0.0536
PYCARD|WNT5A|CD14|CALCA|TLR3|PTGER4|TLR7|CD244A|TLR8|FADD|MAVS|DDX58|DDIT3|CHIL1|SERPINE1|TNF|STAT3|BCL10|CD2|CAMP|CD74|PRKD2|TIRAP|IL18|LEP|RAB1A|NOS2|F2R|AFAP1L2|IL6|TLR1|IL17D|TLR5|APOA2|RELA|SYK|GDF2|TLR4|ZFP580|FFAR2|PARK7|PRG3|TLR2|IL1B|TLR9|HYAL2|RIPK1|LAMTOR5|MYD88|F2RL1|NOD1|NLRP10|LBP|F3|ADIPOQ|HMGB1|ELANE|NOD2	GOBP_POSITIVE_REGULATION_OF_INTERLEUKIN_8_PRODUCTION	1.4974	0.0543
APP|SREBF1|GATA3|TGFB2|TEAD1|TRP53|ETS1|DDX17|BMP4|NR1H2|NR3C1|TERT|FOXO3|PPARA|PRL2C5|NFIB|TNF|PRL8A2|STAT3|BMP2|PDGFB|PRL3B1|PRL2C2|TGFB1|PRL7D1|PRL|REST|SOX9|ATOH8|PRL4A1|PRL6A1|PRL8A6|PRL7A1|PRL7A2|PRL3D2|PRL3D3|FOSL1|ZFP512B|PRL3C1|PRL5A1|SREBF2|PRL2A1|PRL2B1|PRL2C1|PRL3A1|PRL8A9|KLF5|IL10|PRL7C1|TGFBR1|PRL8A1|PRL8A8|PRL7B1|CTCF|LILRB4B|LILRB4A|EGR1|KLF4|FOS|JUN|RELA|HDAC4|SPI1|APLN|GNL3|RAR…	GOBP_MIRNA_TRANSCRIPTION	1.4968	0.0426
SHH|STUB1|LCN5|PCSK1N|PAX8|STARD3|RDH14|AFP|DHRS3|DHRS7|RETSAT|PAPSS2|FOXE1|TPO|IGF2|LEP|GFI1|ECE1|IYD|HFE|IDE|AKR1C14|RBP1|AKR1CL|GCNT4|STAR|UGT2B38|UGT2B34|UGT2B37|UGT2B5|UGT2B36|RDH8|UGT2B35|ALDH8A1|ERO1B|RDH7|SDR9C7|CTSK|LRAT|CYP1A2|CYP2D10|CYP2D9|TCF7L2|RDH10|RBP4|CYP2D34|SGPL1|CYP2D12|2610005L07RIK|PRMT3|CYP2D11|DUOXA1|CYP2D22|RDH9|RDH1|HTT|RDH16|DUOXA2|CYP2D40|HIF1A|RDH19|RDH16F2|CYP2D26|G…	GOBP_HORMONE_METABOLIC_PROCESS	1.4968	0.0623
SORBS1|C1QTNF12|ADCYAP1R1|GPER1|PTK2B|USP7|CD244A|STK11|CD36|P2RY1|EGF|PDGFB|CLTC|IGF2|CLK2|LEP|RANBP2|IRS2|AP2A1|PDK2|IRS1|SNCA|C1QTNF3|DDB1|IL6|SIK1|KAT2A|PPP1R3C|PPP1CA|MAS1|PPP1CB|AKT1|GFPT1|AKT2|PTAFR|ERFE|WDR5|GCG|PPP1R3E|HAS2|PPP1R3D|FBP1|CRY1|PPP1R3B|SIRT7|PPP4R3B|CYP2J6|SERPINA12|HNF4A|MUP1|PTH1R|TCF7L2|P2RY6|FOXO1|SUPT20|ARPP19|OGT|DGAT2|PPP4R3A|GPT|ADIPOQ|FAM3A|HIF1A|SIRT1|SESN2|PTGER4…	GOBP_REGULATION_OF_CARBOHYDRATE_BIOSYNTHETIC_PROCESS	1.4966	0.0537
RPS7|FBH1|PYCARD|IFNB1|TNFSF10|DEDD2|LTBR|NF1|DAB2IP|GSDME|GPER1|JAK2|EEF1E1|IL19|RPL11|DDIT3|G0S2|PMAIP1|TRIM39|BCL10|MAGED1|RBCK1|PML|INHBA|CYCT|INHBB|CTSC|CTSH|EIF2AK3|RPS3|MAPK8|CYLD|SIAH1B|SIGLEC1|TGFBR1|SPOP|BUB1|PAK2|PPP1CA|RET|PTPRC|BCL2L14|TRPS1|BCAP31|AGT|BAD|PLSCR1|BID|MYC|MTCH2|BBC3|MAL|ZSWIM2|JAK3|RNF183|HYAL2|NKX3-1|MAPK9|TRP73|PDIA3|RUNX3|CTNNA1|BAX|IL20RA|BOK|NGFR|TNFRSF12A|NACC2|…	GOBP_POSITIVE_REGULATION_OF_APOPTOTIC_SIGNALING_PATHWAY	1.4963	0.0337
FGFR2|FOXF1|ID2|SHH|HNF1B|OVOL2|NIPBL|STRA6|SHOX2|HLX|FGF9|PDGFRA|GLI2|MYB|FOXF2|ALDH1A2|TCF21|ADA|SALL1|PCSK5|GLI3|IHH|TCF7L2|TCF7|PKDCC|RARRES2|PITX2|RARB|SIX2|VPS52|FGF10|SOX11|GATA4	GOBP_EMBRYONIC_DIGESTIVE_TRACT_DEVELOPMENT	1.4959	0.0378
REG3A|ORM1|TRPV1|SERPINA1B|ORM2|PLSCR1|SAA4|CNR1|CRP|HP|SERPINA3N|CD163|STAT5B|IL1B|TNFRSF11A|SIGIRR|TNFSF11|PTGES|CCR5|IL1A|TNF|SAA1|STAT3|SERPINF2|REG3G|FN1|AHSG|MRGPRA3|CCL5|LBP|F8|SAA2|PTGER3|F2|IL1RN|REG3B|IL6|ITIH4|PTGS2|EDNRB|SAA3	GOBP_ACUTE_PHASE_RESPONSE	1.4956	0.014
SIRT1|ETS1|ATP5A1|P2RX4|ATP5B|PLCG1|SRPX2|STAT5A|HMOX1|AMOTL1|FGF2|SP1|PDGFB|AMOT|IGF1|PRL2C2|TGFB1|HDAC9|PRKD2|IGF2|FGFBP1|COL18A1|NOS3|ANGPT1|HSPB1|PLK2|PTGS2|FGF18|MAP2K3|ANGPT4|RHOJ|ADAM17|CD40|AKT1|JCAD|FOXC2|AKT3|NRP1|ANXA1|NFE2L2|NUS1|VEGFC|ALOX12|GATA2|HDAC7|ABL1|PRKCA|CIB1|KDR|HMGB1|MAP3K3|PIK3C2A|PRKD1|HIF1A|VEGFA|FGFR1|THBS1	GOBP_POSITIVE_REGULATION_OF_BLOOD_VESSEL_ENDOTHELIAL_CELL_MIGRATION	1.4951	0.0749
GDF6|SHH|FOXA1|IMPACT|NEUROG1|FEZF2|LIN28A|BMP4|KDM4A|SPAG9|BMP7|BEND6|BMP6|FGF2|NKX6-1|BRINP3|BDNF|MMD2|CCR5|BRINP2|HSPA1B|NCOA1|NEUROG2|HOXD3|IRX3|BRINP1|BCL6|HEYL|FEZF1|EPO|TRIM32|IFNG|HSPA1A|SH3GL3|MMD|NBL1|IL6|CDON|MEF2C|NGF|TCF3|RARA|DNMT3B|TRPC5|GLI2|ETV5|KCTD11|SALL1|RHOA|NEUROD2|GATA2|TCF4|MAP1B|CSNK1D|CXCL12|NGFR|NKX2-5|DUOXA1|CPNE1|FGFR1|APP|DLX2|FOXA2|NAP1L2|PROX1|PCP4|TRPC6|ADRA2B|AD…	GOBP_POSITIVE_REGULATION_OF_NEURON_DIFFERENTIATION	1.494	0.0396
NTRK1|SIRT1|WNT16|SELP|OSM|TGFB2|FYN|GPER1|JAK2|NTRK2|PRR5|HCST|MYDGF|PLXNB1|PRR5L|EGF|PDGFRB|PDGFC|ADORA3|PDGFD|PIK3AP1|FGF2|PDGFA|PDGFB|PLD2|AGAP2|ERBB2|ERBB4|IGF1|INSR|SOX9|PTK2|RELN|IL18|LEP|UBE3A|CD28|MAZ|F2R|ANGPT1|IGF1R|CBL|CSF3|ROR1|RGL2|FSHR|ROR2|HCLS1|HGF|AGT|RARA|UNC5B|CNTF|HAX1|DCN|PPARD|MYOC|TREM2|NKX3-1|SEMA4D|CAT|F2RL1|FN1|NEDD4|CCL5|SERPINA12|NTRK3|F2|FLT1|FGR|PTPN6|KDR|TEK|VEGFA	GOBP_POSITIVE_REGULATION_OF_PHOSPHATIDYLINOSITOL_3_KINASE_SIGNALING	1.4918	0.0414
KITL|SHH|ISL1|SMO|BMP4|BMP7|GDNF|TPBG|ERBB4|ANXA6|CDH2|EFNB1|HAND2|CORO1C|CFL1|EDN3|PITX2|NRP2|PHOX2B|SEMA3A|RADIL|SEMA3F|FOLR1|EDNRB|EDN1|EDNRA|NRTN|RET|HTR2B|OVOL2|LAMA5|GBX2|SOX10|TWIST1|PAX6|SEMA6A|SEMA3D|SEMA3B|SEMA3E|SOX8|SEMA4B|SEMA4C|NRP1|SEMA4F|SEMA6B|SEMA6C|SEMA3C|SEMA6D|SEMA3G|ALX1|SEMA4G|SEMA4D|CDC42|SEMA4A|ZEB2|FGF15|FN1|SEMA5B|PAX3|SEMA5A|SEMA7A|ENG|TBX1|PHACTR4|ACVR1|HIF1A	GOBP_MESENCHYMAL_CELL_MIGRATION	1.4917	0.0613
PDPN|ZFP703|FGG|UBASH3B|SYK|VPS33B|JAK2|PRKG1|DMTN|IL6RA|ADAMTS18|EMILIN2|CCM2L|MMRN1|ABAT|CD9|TNFSF11|PRKCQ|C1QTNF1|PLAUR|ALOX12|PRKCD|MAP2K1|CCL5|MFSD2B|RDX|BLK|LGALS1|CTSG|PRKCA|SH2B3|PTGER3|ANK3|SERPINE2|IL6|CEACAM1|JAK1|F11R|LYN|ADRB2|CD24A	GOBP_REGULATION_OF_HOMOTYPIC_CELL_CELL_ADHESION	1.4914	0.0423
GJA5|MSX2|ELN|CITED2|WNT5A|CRKL|ISL1|TGFB2|NIPBL|ZFPM1|TBX20|RBPJ|BMP4|NOG|NPY2R|BMP7|ROBO1|DVL3|DHRS3|TFAP2A|ROBO2|PLXND1|NPY5R|WNT11|FOXC1|DVL2|HAND2|LRP6|HEYL|HES1|FZD2|FZD1|PITX2|NRP2|DICER1|SIX1|MEF2C|FOLR1|SOX11|EDN1|EDNRA|FGFR2|SEC24B|CTNNB1|JUN|HEY1|FGF8|TWIST1|ATF2|TGFBR2|SMAD6|RYR1|FOXC2|NRP1|SOX17|JAG1|SMAD4|SEMA3C|LRP2|SFRP2|ZFPM2|NOTCH1|CDC42|BMPR2|NEDD4|ILK|EYA1|ENG|PARVA|FOXH1|MIR4…	GOBP_OUTFLOW_TRACT_MORPHOGENESIS	1.4907	0.0429
SORBS2|PDCD4|PBRM1|HNRNPU|ZFP418|BMP4|ALPK2|TRIP10|AKAP6|FOXP1|CTDP1|NRAP|PDLIM5|MYLK3|CSRP3|NEBL|PLEC|SGCD|TCAP|MYH11|MYH10|EDN1|MEF2A|RGS2|AKAP13|TOMM70A|AGT|DDX39B|TBX18|COL14A1|GSK3B|JAG1|LMNA|CXADR|SMAD4|MYO18B|FDPS|NOTCH1|MAML1|CCN4|ACTN2|PIN1|CAMK2D|PIN1RT1|G6PD2|ADRA1A|SPEG|G6PDX|TTN|PAK1|SLC25A4|PARP2|ATG5|ALPK3|LRRC10|YY1|HDAC2|HEY2|NKX2-5|MYOCD|BMPR1A|SRF|GATA4|SIRT1|TBX5|ISL1|NEB|PROX…	GOBP_CARDIAC_CELL_DEVELOPMENT	1.4905	0.0364
ALOX5|TERF2|PTK2B|SDHAF4|COA8|DHFR|FCER2A|NPR3|EDN2|TERT|AGTR2|RIPK3|GDNF|SIRT3|TNF|GNAI3|SCARB1|MYO5A|FXN|FDX1|LGALS9|GCH1|IFNG|NDUFA4|EDN3|SNCA|ATP7A|CYP27B1|VDR|CYBA|EDN1|GNAI2|FDX2|HTR2B|FTMT|AKT1|CDH3|PARK7|IL1B|KRAS|PDP1|PDP2|NUS1|ABL2|S100A1|APOE|RGN|NOD1|CCS|ABL1|FGF23|PIK3CB|RFK|POR|ESR1|COX17|NOD2	GOBP_POSITIVE_REGULATION_OF_OXIDOREDUCTASE_ACTIVITY	1.4893	0.0468
SPRY1|FSTL3|IL12A|IL12B|PTPN1|WNT1|CFLAR|DAB2IP|SOST|EMILIN1|MMRN2|CXCL13|CD59A|CHRD|NBL1|GREM2|CNMD|PTPRF|BAMBI|SKOR2|ATP2B4|APLN|SEMA6A|AGT|TOB1|GREM1|BMPER|SHISA2|FBN1|CREB3L1|EPN2|HJV|TMPRSS6|SKOR1|CRIM1|CHRDL2|SULF1|HTRA3|NOTCH1|TRIM33|HGS|ABL1|TCF7L2|PPARG|NGFR|SORL1|SOSTDC1|GDF3|LEMD3|FUZ|CER1|GATA3|WNT5A|DAND5|NOG|SKIL|WNT4|SMAD7|IL4|AGTR2|SPRY2|CADM4|SMURF2|CHRDL1|CASK|DLX1|FGFRL1|HHEX|L…	GOBP_NEGATIVE_REGULATION_OF_CELLULAR_RESPONSE_TO_GROWTH_FACTOR_STIMULUS	1.488	0.0612
SHH|WNT5A|LGR4|SMO|BMP4|NOG|RXRA|SNAI2|BMP7|PAX2|SHOX2|PAX8|PGF|MET|AGTR2|GDNF|FGF7|CDH1|HNRNPK|TNF|PDGFA|MAGED1|TGFB1|SOX9|HOXD13|CAV3|NTN4|MDK|TACSTD2|HOXB7|SIX1|SIX4|FGFR2|CTNNB1|SFRP1|AGTR1B|LRRK2|MAP3K13|WNT2|HGF|AGT|GREM1|SOX8|IL1B|CPE|PDGFRA|MECP2|ETV5|SULF1|FKBPL|SALL1|LHX1|AR|SIRT6|RTN4|ABL1|AGTR1A|BCL11A|PHB2|BTBD7|SIX2|ESR1|WNT2B|FGF10|VEGFA|FGFR1	GOBP_REGULATION_OF_MORPHOGENESIS_OF_A_BRANCHING_STRUCTURE	1.4875	0.0137
CHRM2|CALCA|GPER1|NPY2R|OXT|PTGER4|SETD3|ZDHHC21|ADORA1|TBXA2R|PROK2|ADRA2B|ADRA2C|EDN2|TACR3|NPNT|ABAT|P2RX1|ADA|NMU|GHRL|GUCY1A1|OXTR|DOCK4|MAP2K1|ATP1A2|ADORA2B|ADRB1|ORMDL3|F2R|PTGER3|GHSR|PTGS2|ADRB2|PAWR|EDN1|TNNI3|RGS2|CAV1|KIT|CALD1|SHC1|PRKG1|PTAFR|IRAG1|PTGS1|RHOA|DOCK5|ADRA2A|ITGA2|TACR1|TACR2|ADRA1A|SPX|ARHGAP42|KCNMA1|CHRNB4|CHRNA3|FLT1|NCF1|SOD1|LCK|SPHK1|CTTN|CALCRL|CHRM3|MYOCD|ATP…	GOBP_REGULATION_OF_SMOOTH_MUSCLE_CONTRACTION	1.4865	0.06
CITED2|ISL1|OSM|NF1|NTRK2|ARTN|PLXNA4|MED12|POU3F1|GDNF|NTF3|SIRT2|BDNF|NTF5|PARD3|ALDH3A2|ERBB2|PPP3R1|HAND2|ADGRG6|LGI4|HEYL|PMP22|POU4F1|NFASC|ADAM22|EGR3|NDRG1|SLC25A46|PLEC|PRX|CNTNAP1|ASCL1|POU3F2|SH3TC2|DAG1|ARHGEF10|DICER1|EDNRB|NGF|FA2H|RELA|HOXD10|HOXD9|DMD|SOX10|PALS1|AGT|NHLH2|AKT1|NRG1|AKT2|SOX8|CLDN1|ONECUT2|MYOC|ETV1|NAB1|CDK5|SKI|BAG1|NAB2|ILK|ERBB3|NEFH|TBCE|NTRK3|LAMB2|REN1|GPC1…	GOBP_PERIPHERAL_NERVOUS_SYSTEM_DEVELOPMENT	1.4864	0.0339
RPL30|CXCL15|CXCL2|CXCL3|GALP|CCL27A|ACOD1|HMGN2-PS|HMGN2|CXCL11|KNG1|SPON2|PGC|CCL17|PGLYRP1|CCL22|KLK7|KNG2|IL17F|CXCL13|NTS|PGLYRP3|CXCL14|PPBP|KLK5|NPY|RPL39|PGLYRP4|SFTPD|LGALS4|COLEC11|PLA2G6|ANG|ANG4|IGHG1|IGHM|ANG6|DEFA30|DEFA35|DEFA41|DEFA40|ADM|CST9|DEFA27|SPAG11B|DEFA37|CSTDC2|DEFA34|CCL1|AY761185|IL36RN|WFDC17|DEFA29|DEFA31|DEFA25|DEFA3|DEFA5|CXCL1|IL17A|WFDC18|LTF|JCHAIN|POMC|KRT6A|D…	GOBP_ANTIMICROBIAL_HUMORAL_RESPONSE	1.485	0.0032
DPP4|CKLF|CXCL15|CXCL2|CXCL3|ITGB2L|PDE4B|CXCL11|CCL17|CCL22|VAV1|EDN2|CXCL13|FCGR3|PPBP|NCKAP1L|CD74|FCER1G|TIRAP|PIKFYVE|CCR7|PPIB|BST1|BSG|IFNG|EDN3|MDK|C3AR1|DPEP1|C5AR1|CCL1|EDN1|EDNRA|CXCL1|CCL3|SYK|CCL2|JAML|IL1B|C5AR2|CXADR|CXCL10|JAM3|PREX1|CCL20|ITGAM|CXCL9|ITGB2|PPIA|LBP|DYSF|CCL21A|GBF1|RAC2|SELL|CAMK1D|VAV3|CCL19|PF4|ITGA9|C1QBP|THBS4|CCL4|MOSPD2|ITGA1|IL23A|S100A8|S100A9|DAPK2|GM584…	GOBP_NEUTROPHIL_CHEMOTAXIS	1.484	0.0753
SPRY1|SHH|SLC7A11|CCBE1|ATXN1L|HESX1|ABCA12|TNS3|LOXL3|RPL13A|DNAAF1|EDN2|PGR|NKX2-1|FGF2|FGF7|MIR302C|SP1|FOXP1|MAN1A2|PDGFA|ADA|MAN2A1|WNT7B|CTSH|ESRP1|MAP2K2|CUX1|FGFR3|MIR19B-1|AIMP2|MIR92-1|IGFBP5|MIR367|MIR302A|MIR302D|ESRP2|GPSM2|MMP14|PPP1CA|ASAH1|DPPA2|LAMA5|MIR302B|YWHAZ|WNT2|RARA|HS6ST1|RXFP1|KRAS|LIPA|MEG3|LEF1|NOTCH1|INSC|SAV1|GLI3|CYP1A2|LTBP3|SFTA3-PS|RDH10|SPEG|NKX2-9|RBP4|DPPA4|H…	GOBP_RESPIRATORY_SYSTEM_DEVELOPMENT	1.4822	0.0284
HINT1|CD3E|PLCG2|CD8A|DRD4|NFAT5|MYOZ1|EXOC4|PTK2B|P2RX4|CHP2|RCAN1|NCAM1|CHP1|CMYA5|ZAP70|AKAP6|MYH7B|AKAP5|ADORA3|SLC24A4|EGLN1|TNF|SELENOK|ADA|PPP3CA|IGF1|PPP3R1|TMEM100|MYOZ2|MTOR|BST1|EFHB|ITGAL|MAPK7|PDK2|TRAT1|MIR1A-2|SPPL3|TBC1D10C|CALM1|CALM2|CDH13|LHCGR|DYRK2|CD24A|MAPT|PRNP|CMKLR1|SYK|ATP2B4|LRRK2|CHERP|NRG1|SIGLECG|3425401B19RIK|LMCD1|PPP3R2|RIT2|SLC9A1|SLA2|HOMER2|ITPR1|GSK3B|TREM2|A…	GOBP_REGULATION_OF_CALCIUM_MEDIATED_SIGNALING	1.4814	0.0058
SERPINC1|AKR1B3|SHH|SLC7A11|NEUROG1|UTS2R|ABCA12|ANXA7|MPIG6B|CLDN4|SERPINA10|TFPI|GP1BA|TFPI2|GP1BB|GP5|KNG1|IL6RA|TAC4|ADORA1|GP9|NPR3|KNG2|GPAT4|P2RY1|P2RY2|PLAT|TRPV4|ADORA3|PLAU|AKAP11|AQP1|MMP13|P2RX1|PAPSS2|PDGFA|ADA|PDGFB|ST3GAL4|IL18|LNPK|TMEM79|EMP2|LYST|TRPV5|ZFP385A|EPHB2|COPA|CDO1|CD34|SERPINE2|AQP5|IL6|NBEAL2|CEACAM1|CLDN13|MLLT6|EDN1|GNAI2|ACER1|WNK3|SYK|STK39|PROZ|FLNA|TLR4|CD40LG…	GOBP_REGULATION_OF_BODY_FLUID_LEVELS	1.479	0.0423
FEZF2|GATA5|PAX2|PAX8|ARC|TRAF3IP1|NKX2-1|DDIT3|FGF2|EMX2|WNT7B|HES2|HES6|HEYL|FEZF1|HES7|PCDH8|NRARP|MAPK8|HOXA2|FRS2|CHRD|NBL1|PIFO|BHLHE40|OVOL2|LAMA5|OSR1|WNT2|ROR2|EED|FZD5|PDS5A|SMAD4|LEF1|ZIC2|GAS1|MTF2|HOXC4|NOTCH1|PAX7|KMT2A|ZBTB16|PPP2R3A|GLI3|BTG2|VAX2|TTN|CELSR2|SENP2|FUZ|HTT|DLL3|NOTO|RFX4|TRP53|C1QA|FOXA2|HSPB11|NOG|C3|PLXNA2|WNT7A|ROBO1|WNT3|GPR161|FOXJ1|ROBO2|GDNF|MNX1|NR2F1|HHEX|…	GOBP_REGIONALIZATION	1.4774	0.0258
AKR1B3|IRAK4|IL12A|XRCC5|IL12B|PDCD4|DRD4|MMP2|NF1|GPER1|BMP4|JAK2|ERN1|IL6RA|PIK3CA|STAT5B|ADAMTS1|NPR3|HMOX1|HES5|HPGD|PTGIR|PDGFD|DDIT3|FGF2|NPY5R|FOXP1|GNA12|PDGFB|SERPINF2|DBH|CDKN1B|MDM2|MIR143|PTK2|IL18|S1PR2|CDKN1A|ANG|IFNG|NOS3|CCN3|ANG4|ACE2|FRS2|ANG6|IL10|IL13|IGFBP5|IL6|OGN|TRIB1|C3AR1|MEF2C|PTGS2|MEF2D|CYBA|EDN1|EDNRA|GNAI2|HTR1B|SRC|APLN|TLR4|NR4A3|AGT|AKT1|TGFBR2|SHC1|DNMT1|PRKG1|P…	GOBP_SMOOTH_MUSCLE_CELL_PROLIFERATION	1.4768	0.0542
NTRK1|WNT16|FYN|NF1|DAB2IP|GPER1|JAK2|RASGRP1|PRR5|PIK3CA|NLRC3|HCST|MYDGF|PRR5L|EGF|PDGFC|NOP53|ADORA3|PDGFD|PIK3AP1|FGF2|DIPK2A|ZFP36L1|CD160|PDGFA|PDGFB|PLD2|ERBB2|ERBB4|SOX9|PTK2|IL18|LEP|UBE3A|CD28|PEAR1|ANGPT1|IRS1|CBL|NCOR1|SERPINE2|CEACAM1|PIK3IP1|ROR1|OBSCN|CRNN|EDN1|RGL2|HTR2B|ROR2|SLC9A3R2|KBTBD2|HCLS1|AGT|RARA|AKT1|CNTF|HAX1|XBP1|PTPN13|MYOC|NKX3-1|F2RL1|FN1|NYAP2|NYAP1|PLEKHA1|SERPIN…	GOBP_PHOSPHATIDYLINOSITOL_3_KINASE_SIGNALING	1.4765	0.0507
SMARCD3|TNNC1|TRIP11|RXRA|SUFU|BMP7|DVL3|PAX8|ADAMTS1|DHRS3|NSD2|NFATC1|HEYL|MDM4|FZD2|FRS2|TGFBR1|LRP1|LTBP1|MIR19B-1|MIR92-1|DSP|MEF2C|EDNRA|OVOL2|WNT2|XIRP2|NRP1|JAG1|SMAD4|NOTCH1|SALL1|SAV1|CNTRL|ARID1A|RBP4|SNX17|PARVA|TAB1|TEK|FUZ|BMPR1A|HIF1A|FOXF1|MESP1|MSX2|GATA3|CITED2|ISL1|TRP53|DAND5|NOG|TNNT2|NPY2R|PROX1|ROBO1|SHOX2|ROBO2|MYH7|PLXND1|EGLN1|DLL4|GSK3A|MYH6|BMP2|COL11A1|BMP5|FGFRL1|HAN…	GOBP_CARDIAC_CHAMBER_DEVELOPMENT	1.4765	0.0423
AKR1B3|SHH|IRAK4|XRCC5|CFLAR|GPER1|RXRA|ARID2|MEIS1|IL6RA|ADAMTS1|NPR3|PDGFD|DDIT3|FGF2|FOXP1|PDGFB|MIR143|PTK2|IL18|CDKN1A|ANG|IFNG|ANG4|ANGPT1|ACE2|FRS2|ANG6|IL10|IL13|TGFBR1|IGFBP5|IL6|OGN|MEF2C|PTGS2|EDN1|EDNRA|GNAI2|SRC|WNT2|MIR133A-2|TLR4|DNMT1|PRKG1|VIPR2|ZFP143|LDLRAP1|KCNK2|JARID2|NOTCH1|CCN4|SAV1|S1PR1|CAMK2D|PHB|TCF7L2|PRKDC|P2RY6|RBP4|NOL3|ADIPOQ|PAXBP1|BMPR1A|HIF1A|FGFR1|GNA13|MFN2|S…	GOBP_MUSCLE_CELL_PROLIFERATION	1.4765	0.0289
CAPN1|IRF6|PINC|AREG|BMP4|JAK2|STAT5A|SCRIB|STAT5B|GPAT4|EGF|PGR|FGF2|ERBB4|PML|SOX9|LRP6|LATS1|PTCH1|IRS2|EIF2AK3|GJA1|CDO1|IRS1|ZBTB7B|GHRHR|BRCA2|PYGO2|ZFP157|ATP2B2|IGFBP5|HOXA5|SRC|STAT6|TGFBR2|ORAI1|WNT3A|RXFP1|XBP1|CSF1|TNFRSF11A|RLN1|ELF5|CYP19A1|LEF1|GLI2|ETV5|KDM5B|AR|GLI3|ARHGAP5|PTHLH|NTN1|BAX|ATP7B|ARHGAP35|PHB2|CREB1|ESR1|SOSTDC1|CDKN2A|MED1|HIF1A|NRG3|FOXF1|MSX1|BTRC|MSX2|GATA3|WNT…	GOBP_MAMMARY_GLAND_DEVELOPMENT	1.4759	0.0237
AKR1B3|SLC7A11|DRD4|CGA|PNKD|SULT2A2|PAX8|TG|TACR3|GIPC1|TOMT|SULT2A1|ABAT|NPY|HTR2C|SULT2A5|SULT1B1|SULT2A3|BCL2|SULT2A6|FOXE1|DBH|SULT2A8|NR4A2|CHRNB2|TPO|DIO1|RTL4|DAO|HPRT|FAH|CITED1|SNCA|DRD1|SLC24A5|ATP2B2|ATP7A|VPS35|TH|DRD2|EDNRA|IYD|DDT|MC1R|TYR|CTSB|CPQ|CDH3|GCNT4|APPL1|CTSL|CTNS|ALDH2|CYP2E1|AOC2|MFSD12|CTSK|SULT1D1|ITGAM|SULT1A1|HDC|DUOX2|SLC5A5|DUOXA1|CYP2D22|MED1|DUOXA2|GATA3|MOXD2|…	GOBP_PHENOL_CONTAINING_COMPOUND_METABOLIC_PROCESS	1.4759	0.0965
CKLF|MAPK1|STAP1|MCOLN2|PTK2B|P2RX4|ABR|EMILIN1|MYO9B|RPL13A|MAPK3|TNFSF18|EDN2|HC|TRPV4|SLAMF1|B4GALT1|MSTN|TRIM55|CD81|PTK2|MIF|CCR7|AKIRIN1|GPR35|SAA2|MDK|CXCL17|MTUS1|C3AR1|C5AR1|MMP14|EDNRB|MST1|LGALS3|CMKLR1|CCL3|PTPRJ|CCL2|ROR2|BCR|CCR2|CCL12|CX3CL1|NUP85|NINJ1|TAFA4|CSF1|SLAMF8|CYP19A1|CD9|P2RY12|IL34|TREM2|MMP28|RTN4|CCL5|CD200R1|CSF1R|CCL21A|CNN2|RARRES2|CX3CR1|CD200|ENPP1|TREM1|THBS1	GOBP_MACROPHAGE_MIGRATION	1.4739	0.0099
GRHL2|SNAI1|MYO1C|CLDN24|CLDN34B1|CLDN4|CLDN2|NEDD4L|SNAI2|ESAM|GPBAR1|CLDN17|CLDN34B3|FRMPD2|PRKACA|SAMT2|CLDN6|CLDN8|CLDN14|CLDN9|CLDN10|CLDN15|CLDN34B4|ROCK2|NPHP1|CGN|CLDN34C1|SAMT1D|CLDN34A|CLDN12|SAMT1B|ITGB1|CLDN23|PARD3|CDH1|TNF|CLDN34B2|WNT11|SAMT3|CLDN34C4|CLDN34D|RAB13|SAMT2B|SAMT4|RAMP2|CLDN22|OCEL1|EPHA2|PLEC|PATJ|MPDZ|EPHB2|GJA1|ILDR1|CLDN3|MARVELD2|CLDN16|OCLN|PDCD6IP|TGFBR1|ACTG1|…	GOBP_TIGHT_JUNCTION_ORGANIZATION	1.4731	0.0138
ALOX5|PAM|CD36|PNPLA3|ACSL6|SLC27A6|ACSL5|ACSL4|CYP1B1|ACSL3|ALOX12E|ALOX15|PTGS2|SLC27A1|PNPLA8|CYP2C69|CYP2J11|CYP2C50|CYP2J5|CYP2A12|CYP2A4|EPHX1|CYP2C29|CYP2C37|CYP2C38|PLA2G4A|CYP2C39|LTC4S|CYP2C40|CYP2E1|ACADL|CYP2F2|CYP4A32|CYP2G1|CYP4A10|EPHX2|CYP4A12B|CYP4A14|GSTP2|GSTP1|CYP4A29|CYP2J6|CYP4A12A|CYP2D10|SLC27A2|CYP4A30B|CYP2D9|SLC27A5|CYP4A31|ACSBG3|CYP2C70|SLC27A4|ABCD1|CYP2C23|CYP2J13|C…	GOBP_LONG_CHAIN_FATTY_ACID_METABOLIC_PROCESS	1.4708	0.0397
GDF6|GLG1|TRIP11|CFLAR|BMP7|IL6RA|ARID5B|TRPV4|PDGFD|FGF2|MMP13|ADRM1|COL11A2|COL2A1|PDGFB|COL1A1|EPYC|NCOA1|WNT7B|NCOA2|HOXA3|SH3PXD2B|HOXD3|MIR143|MKKS|GHRL|MIR103-1|MIR103-2|KLF7|LEP|CYTL1|CST10|LNPK|IFNG|MAF|CBS|BBS2|FGFR3|SNX19|TGFBR1|CNMD|OGN|PRKG2|MEF2C|AMER1|EDN1|OSR1|ROR2|RARA|GREM1|RB1|RXFP1|XBP1|LMNA|SULF1|HOXC4|NOTCH1|PAX7|CREB3L2|SOX5|ZFP219|RORC|CCN4|ZBTB16|MATN3|RUNX3|GLI3|SNORC|IH…	GOBP_CONNECTIVE_TISSUE_DEVELOPMENT	1.4704	0.0273
NF1|BMP4|NRAS|PLCG1|STAT5A|MYDGF|EGFL7|BMP6|HMOX1|EGF|RICTOR|FGF2|PDCL3|FGF7|SP1|PDGFB|POLD4|NR4A1|VEGFB|PRKD2|GHRL|IGF2|EGR3|ADORA2B|ANG|NRARP|ANG4|ANG6|FGFR3|MDK|IL10|GHSR|APELA|CYBA|HTR2B|ARG1|AGTR1B|APLNR|CCL2|WNT2|VASH2|APLN|GDF2|ADAM17|AKT1|JCAD|ITGA4|AKT3|HMGB2|BMPR2|AGGF1|GATA2|SIRT6|DYSF|CXCL12|SEMA5A|HMGB1|FGFR1|SIRT1|WNT5A|ACVRL1|PROX1|VIP|VEGFD|PGF|THBS4|CAV2|ITGB3|STAT3|EMC10|BMP2|IG…	GOBP_POSITIVE_REGULATION_OF_ENDOTHELIAL_CELL_PROLIFERATION	1.4704	0.0132
GATA3|CFLAR|SERPINB13|HMOX1|IL4|TERT|BTC|PGR|CAST|ID1|PPARA|SERPINE1|AGAP2|BCL2|IGF1|CDKN1B|RAMP2|HAND2|YAP1|ATOH1|MTOR|TRIM32|NKX2-6|MAPK7|ANGPT1|IGF1R|ANGPTL4|MDK|IL10|IL13|FGF21|ATG7|FGB|FGA|MST1|NGF|KRIT1|FGG|TNFAIP3|NDNF|RB1|SCG2|PDX1|WFS1|PAK4|TNIP2|ADAR|LIMS1|NFE2L2|ABL2|PKHD1|CDH5|GATA2|ABL1|ICAM1|NUPR1|NEUROD1|TMF1|PRKAA1|APC|SEMA5A|ALMS1|NAIP1|GAS6|KDR|NKX2-5|TEK|GCM2|BRAF|SRSF6	GOBP_NEGATIVE_REGULATION_OF_EPITHELIAL_CELL_APOPTOTIC_PROCESS	1.4684	0.0542
RPS7|GRHL2|BMP4|SUFU|BMP7|PRICKLE1|DVL3|PAX2|SCRIB|KDM6A|LUZP1|TFAP2A|ROCK2|CTHRC1|DVL1|ZIC5|RALA|VASP|BCL10|DVL2|LRP6|PTCH1|FZD2|MTHFD1|SDC4|SHROOM3|TMED2|ADM|MTHFR|KAT2A|KDM2A|OVOL2|LHX2|KDM2B|OPA1|RARA|SFRP5|SPINT2|FZD6|ZIC2|STIL|IFT122|ABL2|CC2D2A|GRHL3|GLMN|SALL1|BRD2|MKS1|GATAD2A|ARID1A|IFT172|ABL1|NCKAP1|ARHGAP35|LIAS|SPECC1L|IFT57|VANGL2|FUZ|PHACTR4|HIF1A|CLUAP1|CITED2|WNT5A|NODAL|TGFB2|P…	GOBP_PRIMARY_NEURAL_TUBE_FORMATION	1.4678	0.0648
ATP1B2|UTS2R|SNX5|OXT|PTGER4|ADORA1|ATP6V1B1|AGTR2|ATP1B1|ACE|AVPR2|TMPRSS3|ATP1A2|SLC1A3|NR3C2|AVP|UMOD|SLC12A2|DRD2|EDNRB|MLLT6|DRD3|EDN1|SGK1|EDNRA|GNAI2|AVPR1A|UPK3A|EXT2|AGT|NPPB|ATP1A1|SCNN1A|SCNN1G|TESC|SLC8A1|SLC9A1|ATP1A3|ADORA2A|SPP1|ANPEP|IL1A|TAC1|EXT1|TACR1|SPX|UTS2|SLC12A1|ATP1B3|SLC12A3|ATP4A|GNAS|ATP4B|COMT|SCNN1B|ATP1A4|ATP12A|CORIN|TFAP2B|SCN7A	GOBP_SODIUM_ION_HOMEOSTASIS	1.4647	0.054
SLC7A11|UBASH3B|GATA1|VPS33B|JAK2|GP1BA|BLOC1S4|DMTN|IL6RA|TYRO3|NCAM1|EMILIN2|CCM2L|ABAT|STXBP1|RAP2B|STXBP3|ITGB3|PLAUR|PLEK|MAP2K1|MEGF10|PEAR1|RDX|LGALS1|FERMT3|SH2B3|PTGER3|ANK3|SERPINE2|DSP|IL6|CEACAM1|JAK1|FGB|F11R|ADRB2|CD24A|FGA|PDPN|ZFP703|PKP2|FGG|CDHR2|SYK|CDHR5|COMP|UBASH3A|PRKG1|ADAMTS18|WNT3A|TJP2|MMRN1|CXADR|PDGFRA|CFH|CD9|TSPAN32|P2RY12|PTPRU|TNFSF11|PRKCQ|C1QTNF1|ALOX12|GM1123|F…	GOBP_HOMOTYPIC_CELL_CELL_ADHESION	1.4645	0.0263
KITL|SHH|BMP4|BMP7|TFAP2A|FGF2|ALDH1A2|BCL2|ERBB4|WNT7B|FOXC1|CDH2|SOX9|EFNB1|TCOF1|HES1|MIR7-2|EDN3|MIR7-1|EDNRB|EDN1|EDNRA|NRTN|RET|HTR2B|PTPRC|OVOL2|LAMA5|SOX10|SEMA6A|NRP1|JAG1|CYP26A1|CDC42|SEMA4A|FGF15|FN1|RDH10|SEMA5A|SEMA7A|PHACTR4|ACVR1|BMPR1A|HIF1A|MSI2|CITED2|ISL1|MAPK1|SMO|SNAI2|WNT7A|MAPK3|SETD2|GDNF|ANXA6|HAND2|CYP26C1|MIR203|CORO1C|PDCD6|CFL1|PITX2|KLHL12|NRP2|PHOX2B|DICER1|SEMA3A|…	GOBP_STEM_CELL_DEVELOPMENT	1.464	0.0305
C1QTNF12|GPER1|PAX2|THPO|MYDGF|NTS|EGF|NOP53|DDIT3|FGF2|ZFP36L1|PDGFA|MIR143|LINGO1|PTK2|IGF2|IL18|RPS6KB2|LEP|CD28|MIR494|ANGPT1|C1QTNF3|OSBPL8|TGFBR1|ARRB2|IGFBP5|IL6|TSPYL5|HSP90AA1|MC1R|SRC|RAMP3|HCLS1|CD40|RARA|PHLDA3|SFRP5|HAX1|IL1B|MYOC|FERMT2|BAG4|PKHD1|CASS4|PHB|TCF7L2|SPECC1L|NGFR|CLCF1|TEK|NOX4|CPNE1|FGFR1|SIRT1|GATA3|OSM|C1QBP|STK3|NTRK2|TNFAIP8L3|ITGB1BP1|TPTE|CHIL1|ITGB1|EGFR|TNF|IG…	GOBP_PROTEIN_KINASE_B_SIGNALING	1.4622	0.0421
SHH|2210016L21RIK|TNN|JRK|CCAR2|LGR4|DEPDC1B|RSPO4|TMEM198|LYPD6|DAB2IP|DKK2|SCEL|ATP6V1C2|PLEKHA4|RNF213|NLK|UBR5|EGF|OTUD5|TMEM88|CTHRC1|DDIT3|FGF2|COL1A1|LATS1|CMAH|TMEM131L|NRARP|XIAP|FGFR3|LRP1|VPS35|TNKS|AMER1|TMEM64|MAP3K1|BAMBI|WNT5B|SRC|ROR2|TPBGL|LECT2|AMER3|GREM1|SFRP5|CDH3|TLE2|OTULIN|SHISA2|WIF1|WNT3A|CXXC4|TRABD2B|MCC|TBX18|SHISA3|RBMS3|TMEM170B|AMER2|FZD6|LEF1|MIR154|FZD7|TNKS2|PFD…	GOBP_REGULATION_OF_WNT_SIGNALING_PATHWAY	1.4609	0.0046
GATA1|GLI1|AURKA|EPPK1|WNT1|GJD4|XYLT1|MYOZ1|CFLAR|MMP2|JAK2|MTR|PTPRS|LARGE1|PTGFRN|TMEM182|MIR682|BCL9|P2RX5|HMOX1|TXK|PRRX1|PLAU|MYMX|MATN2|MYMK|BDNF|CAPN3|SERPINE1|BCL2|ERBB4|GFER|CDKN1B|YAP1|CD81|MIR489|IGSF10|CDKN1A|NINJ2|LGR6|CCN3|STK24|MAP2K2|GJA1|SCARF1|MDK|LRP1|DUSP10|IL6|MYF6|TNR|ADM|FKBP1B|PTPRF|NEO1|CERS2|APOA2|FLNA|ADAM17|SYNB|CNTF|KPNA1|NINJ1|FZD7|ANXA1|PAX7|APOA1|APOE|EZH2|NTRK3|D…	GOBP_REGENERATION	1.4602	0.044
PYCARD|SLAMF9|OAS3|RIPK2|IL6RA|TNFSF18|IL17F|P2RY2|TRPV4|SIRPA|FOXP1|TICAM1|CD74|TIRAP|MIF|IL18|MBP|LGALS9|ADORA2B|TRIM32|TUSC2|ARG2|HAVCR2|IFNG|MPL|ADCYAP1|C1QTNF3|CHIL4|LRP1|CHIL5|IL6|CHIL6|IL7|IL17A|SYK|TLR4|ADAM17|ERBIN|TNFSF4|FFAR2|TLR2|IL17RA|IL1B|SIGIRR|CHIL3|IL1RL1|AGER|AIF1|MAPK9|DEFB25|AIRE|LPL|F2RL1|GSTP2|GSTP1|CHIA1|EXT1|LBP|SOCS5|EIF2AK2|CSF1R|ADIPOQ|ACKR1|FFAR3|HMGB1|CCN1|OAS1D|APP|…	GOBP_CHEMOKINE_PRODUCTION	1.458	0.0542
CACNB4|FGF14|ALOX5|ATP1B2|DRD4|GPER1|BMP4|KCNC2|NEDD4L|ASPH|ARC|GALR2|CHP1|AKAP6|AKAP5|KCNE1|WNK1|DNM2|KCNE2|CASQ1|KCNE3|CTSS|NLGN3|KCNJ11|EPHB2|IFNG|STIM2|ANK3|CALM1|CALM2|ATP7A|CALM3|PKD2|GLRX|AKAP7|ADRB2|TRDN|HAP1|PDZK1|EDN1|ABCB1B|EDNRA|ABCB1A|WNK3|TCAF1|STK39|PIRT|CCL2|CACNG2|CCR2|PTAFR|STIM1|CACNB2|HCN1|KCNA1|TESC|PPP3R2|TESCL|KCNC1|KCTD7|GAL|AGER|CDK5|SYNGR3|KMT2A|IFNGR2|ACTN2|CRACR2A|P2RY…	GOBP_POSITIVE_REGULATION_OF_TRANSPORTER_ACTIVITY	1.457	0.0642
SHH|PBRM1|PROK2|EGFL7|HEG1|TIE1|ZFP36L1|AMOT|WNT7B|GJC1|HOXA13|SOX18|YAP1|PTK2|EPO|EMP2|ANGPT1|CITED1|CD34|CEACAM1|APELA|TIPARP|RAP1A|ADM|CUL7|HEY1|JUNB|APLNR|GDF2|TGFBR2|NRP1|CCM2|HAS2|MYO18B|NOTCH1|GLMN|HDAC7|FGF1|FOXM1|SGPL1|PAXIP1|HEY2|NKX2-5|TEK|MYOCD|FGFR1|GATA4|FOXF1|CITED2|TEAD2|SMO|TBX20|NTRK2|WNT7A|SPRED1|SETD2|FBXW7|PDGFRB|TGFB1|RRAS|RAMP2|TMEM100|RIN2|HHEX|EPHA2|BRPF1|TDGF1|PITX2|ACKR…	GOBP_VASCULOGENESIS	1.4568	0.056
IFITM5|CCN1|SGMS2|ACVR2B|ACVR2A|GATA1|ALOX5|GPM6B|WNT10B|BMP4|PTK2B|RXRA|BMP7|WNT4|BMP6|FZD9|TFAP2A|BGLAP2|OSR2|ADGRV1|BMP2|NBR1|SOX9|NELL1|ATRAID|KL|NFE2|GJA1|PKDCC|BGLAP3|BMP2K|BGLAP|FGFR3|FBN2|ZMPSTE24|MIA3|CYP27B1|MEF2C|PHOSPHO1|ADRB2|VDR|RFLNA|RFLNB|CCR1|CCR1L1|NOTUM|OSR1|ECM1|TWIST1|MEPE|COMP|SRGN|GREM1|BCOR|MATN1|SLC8A1|TENT5A|OSTN|FAM20C|ISG15|PTH|ANO6|DDR2|ACTN3|SUV39H1|BMPR1B|P2RX7|BMPR…	GOBP_REGULATION_OF_BONE_MINERALIZATION	1.4561	0.0064
MTPN|TNNC1|ZFP418|GTF2IRD2|P2RX4|GTF2IRD1|GATA5|TRIP10|CMYA5|ROCK2|AKAP6|FOXO3|MYMK|FOXP1|CTDP1|NFATC1|TNNT1|PTK2|NOS3|CDK9|MLIP|ERRFI1|IGFBP5|MEF2C|GLRX3|ECE1|EDN1|MEF2A|RGS2|ATP2B4|TOMM70A|OGA|NR4A3|AGT|TWF1|LMCD1|DDX39B|JARID2|GSK3B|LMNA|SMAD4|FDPS|ACTN3|NOTCH1|AIF1|CCN4|MYOG|TNFRSF1B|FBXO32|SMAD3|PIN1|CAMK2D|PIN1RT1|G6PD2|FOXO1|ADRA1A|G6PDX|PAK1|SLC25A4|PPARG|NOL3|PARP2|YY1|TNFRSF1A|TRIM63|SI…	GOBP_REGULATION_OF_MUSCLE_ADAPTATION	1.4559	0.0416
NUMA1|MESP1|SULT2B1|LIF|WNT10B|PTCH2|ACVRL1|BMP4|BMP7|PAX2|FOXN1|PAX8|COMMD5|BMP6|FOXJ1|FGF2|GDNF|BTG1C|SERPINE1|BMP2|PAX4|KDF1|FOXC1|BTG1B|SOX9|TMEM100|ATOH8|SOX2|ATOH1|PTCH1|SFRP4|SFN|SKINT1|NKX2-2|CYP27B1|CD24A|VDR|ETV4|CTNNB1|OVOL2|NUMB|GDF2|PAX6|BAD|DMBT1|ETV2|MACROH2A2|RFX3|WNT9A|NCOA3|NOTCH1|LHX1|PROM1|ZEB2|BTG1|MACROH2A1|AHI1|FOXA3|ALOX8|MED1|VEZF1|PRKCH	GOBP_POSITIVE_REGULATION_OF_EPITHELIAL_CELL_DIFFERENTIATION	1.4549	0.0368
AKR1B3|LCN5|PLPP6|ADH1|ADH7|RDH14|ADH5|PECR|DHRS3|DHRS9|DHRS7|RETSAT|CRPPA|ADH4|ALDH1A2|RBP2|ALDH3A2|SRD5A3|ALDH1A3|CYP1B1|ALDH1A1|ALDH1A7|RDH11|PLB1|RDH12|RBP1|GM9745|CYP26A1|NUS1|RDH5|FDPS|CYP2E1|RDH8|ALDH8A1|RDH7|RPE65|SDR9C7|LRAT|CYP1A2|CYP2J6|BCO1|CYP2D10|FDFT1|CYP2D9|DHRS4|RDH10|DGAT1|HMGCR|RBP4|HMGCS2|PDSS1|DHRS13|AMACR|LSS|MVK|CYP2D34|PDSS2|MVD|COQ2|IDI1|CYP2D12|PRMT3|CYP2D11|HMGCS1|CYP2W…	GOBP_ISOPRENOID_METABOLIC_PROCESS	1.454	0.0206
SORBS1|EPHA1|PTK2B|RHPN1|GPR65|PPP1R9A|PDLIM1|ROCK2|CD47|EVL|CLASP2|CLASP1|LPAR1|SERPINF2|SH3PXD2B|MKKS|TESK1|TGFBR1|ARHGEF18|FAM171A1|CORO2B|ACTG1|SDC4|PXN|ARHGEF5|ARHGEF10L|TJP1|PAK2|CGNL1|SRC|TNFAIP1|TMSB15B2|ITGB5|NRP1|KCTD13|TMSB15L|PPM1E|FHDC1|MYOC|FERMT2|RGCC|PRKCQ|APOA1|BAG4|RHOA|LIMK1|CDC42|S1PR1|SMAD3|CCDC88A|WASF2|ABL1|PAK1|SYNPO2L|CARMIL1|ARHGEF15|PDLIM4|TTC8|WAS|NOX4|SRF|ARRB1|RHPN2|…	GOBP_STRESS_FIBER_ASSEMBLY	1.4538	0.0242
SSTR5|SHH|NUP62|RXFP3|GIPC1|PDGFC|PDGFD|FGF2|FGF7|TAL1|PDGFA|PDGFB|VEGFB|IGF2|PKN2|GAREM1|AURKB|MDK|BIRC5|INCENP|DRD2|DRD3|CDC6|HTR2B|KIF3B|CDCA8|YBX1|IL1B|CDC14B|MEN1|CDC14A|HOXC4|NKX3-1|IL1A|RHOA|CDC42|FGF1|KIF14|CHMP3|CDC25B|EREG|TGFB2|ITGB1BP1|VEGFD|PGF|THBS4|CXCR5|BTC|SIRT2|TAS2R102|FGF5|GKN1|TGFB1|PROK1|FGF3|TAS2R121|TAS2R124|IGF1R|CUL3|PRKCE|CIT|FGF4|TAS1R2|TGFB3|RACGAP1|FGFR2|CSPP1|PKP4|T…	GOBP_POSITIVE_REGULATION_OF_CELL_DIVISION	1.4527	0.0377
CFLAR|HCRTR1|GPER1|PTK2B|NPSR1|THPO|CCL17|CCL22|NPTN|P2RY1|EGF|CYSLTR2|PDGFC|TRPV4|PDGFD|FGF2|HTR2C|PDGFA|PDGFB|CD44|CD74|TIRAP|MIF|HAVCR2|ANGPT1|C1QTNF3|FGFR3|FFAR4|CXCL17|LRP1|ARRB2|IL6|ROR1|CCL1|CCR1|EDNRA|CCR1L1|GNAI2|PTPRC|SRC|CCL3|ROR2|RAMP3|TLR4|ADAM17|RARA|BMPER|GCG|IL1B|NRP1|TNFRSF11A|NOTCH1|FERMT2|CCL20|GPR183|FGF15|NELFE|CAMK2D|PHB|P2RY6|DUSP15|PHB2|ARHGAP8|TEK|NOX4|ARRB1|APP|NODAL|NTR…	GOBP_POSITIVE_REGULATION_OF_ERK1_AND_ERK2_CASCADE	1.4519	0.0267
EPHA1|RHPN1|GPR65|PPP1R9A|ROCK2|CD47|EVL|CLASP2|CLASP1|LPAR1|SERPINF2|MYLK3|SH3PXD2B|MKKS|TESK1|ANKRD23|TGFBR1|ARHGEF18|CORO2B|ACTG1|SDC4|PXN|ARHGEF5|ARHGEF10L|MEF2C|TJP1|PAK2|EDN1|CGNL1|AKAP13|TMSB15B2|NRP1|TMSB15L|PPM1E|SMAD4|MYOC|FERMT2|RGCC|PRKCQ|APOA1|BAG4|RHOA|LIMK1|CDC42|S1PR1|SMAD3|CCDC88A|WASF2|ABL1|PAK1|SYNPO2L|CARMIL1|HDAC2|ARHGEF15|PDLIM4|TTC8|WAS|NOX4|MFN2|RHPN2|TMEFF2|KANK4|ARHGAP28…	GOBP_REGULATION_OF_ACTOMYOSIN_STRUCTURE_ORGANIZATION	1.4514	0.0895
SPRY1|PYCARD|AIDA|CDKN1C|NUP62|CDKN2C|PRKAR2A|PRKAR2B|PTPN1|NF1|DAB2IP|BMP4|BMP7|PRKAR1B|CBLC|HEG1|SLC8A3|FEM1A|PRKAR1A|TFAP4|CDKN1B|PKIB|TESK1|LRP6|LATS1|CDKN1A|SH2B3|DUSP10|CDK5RAP3|PTPN5|RGS2|MAPK8IP1|AGT|SFRP5|RB1|IRAK3|DNAJA1|LAX1|DUSP1|IL1B|GSK3B|MEN1|HYAL2|CHORDC1|APOE|DUSP7|RGS14|GSTP2|MACROH2A1|GSTP1|ABL1|HMGCR|PPARG|PKIA|ADIPOQ|PKIG|SORL1|PTPN6|PAQR3|CDKN2A|GBA|LYN|MYOCD|DUSP19|CD300A|S…	GOBP_NEGATIVE_REGULATION_OF_PROTEIN_SERINE_THREONINE_KINASE_ACTIVITY	1.4512	0.0407
SORBS1|PTK2B|CGA|KAT5|ADORA1|CD36|BMP6|CHP1|CAPN2|DAB2|FABP3|FGF2|HTR2C|SIRT3|GPAM|PDGFB|NUCB2|SCARB1|ERBB4|ACSL5|CD74|CD81|IGF2|ABHD5|ADORA2B|EPHA8|PLA2G6|IRS2|IFNG|SREBF2|ANGPTL4|ACSL3|IRS1|FGFR3|PNPLA2|LDLR|SCAP|GH|GHSR|PTGS2|PLA2G3|SLC27A1|HSD17B13|HTR2B|AGTR1B|APOA2|SRC|GPLD1|NR4A3|MFSD2A|AGT|AKT1|AKT2|IL1B|STARD4|STAR|STOML2|SIRT4|MTLN|ANXA1|CES1D|FDPS|ABCG1|IL1A|APOA1|PLA2G4A|APOA4|KLK1B4|…	GOBP_POSITIVE_REGULATION_OF_LIPID_METABOLIC_PROCESS	1.4512	0.0311
FLII|MYOZ1|MYPN|CFLAR|FAM71F1|TMOD3|NECTIN2|ZPBP|ACRBP|TPPP|CLASP2|ACTA1|CAPN3|CLASP1|CSRP1|CSRP2|KRT19|MYOM2|PRKAR1A|NRAP|CASQ1|MYLK3|TNNT1|TNNT3|LDB3|NEURL2|PIKFYVE|MYOZ2|CSRP3|PMP22|NFASC|FLNC|NEBL|ANKRD23|PLEC|PRX|MYL9|TCAP|TMOD1|SPACA1|EQTN|PHLDB1|DAG1|ACTG1|ZPBP2|CASQ2|ACTL9|MEF2C|PLA2G3|SPINK2|MYH10|EDN1|MEF2A|AKAP13|CNTN1|TMOD2|PALS1|TLR2|KRT8|FAM209|SMAD4|ACTN2|IHH|ILK|TTN|GNPAT|SYNPO2L|…	GOBP_CELLULAR_COMPONENT_ASSEMBLY_INVOLVED_IN_MORPHOGENESIS	1.4507	0.0272
KITL|RPS7|SHH|BMP4|BMP7|TFAP2A|OTUD5|ZIC5|ALDH1A2|ERBB4|FOXC1|CDH2|SOX9|EFNB1|TCOF1|LRP6|HES1|EDN3|MEF2C|EDNRB|EDN1|EDNRA|NRTN|RET|HTR2B|OVOL2|LAMA5|SOX10|SEMA6A|NRP1|JAG1|SMAD4|ZIC2|CYP26A1|CDC42|SEMA4A|FGF15|FN1|EXT1|RDH10|SEMA5A|SEMA7A|PHACTR4|ACVR1|BMPR1A|HIF1A|CITED2|ISL1|MAPK1|SMO|SNAI2|MAPK3|GDNF|GSC|ANXA6|HAND2|CYP26C1|CORO1C|PDCD6|CFL1|PITX2|KLHL12|NRP2|PHOX2B|WNT10A|DICER1|SEMA3A|FRZB|R…	GOBP_NEURAL_CREST_CELL_DIFFERENTIATION	1.4499	0.0339
ALOX5|AKR1C18|AKR1C20|STAT5B|ADH1|AKR1C21|ADH7|STARD3|RDH14|AFP|BMP6|CYP46A1|DHRS3|DHRS9|DHRS7|DAB2|RETSAT|HSD17B3|DKKL1|ADH4|CMTM2A|ALDH1A2|ALDH1A3|CYP1B1|ALOX12E|ALOX15|PTGS2|ALDH1A1|EDNRB|RDH11|PLB1|RDH12|PNPLA8|AKR1C14|RBP1|AKR1CL|CYP2C69|CYP2J11|CYP2C50|CYP19A1|CYP2J5|CYP2A12|CYP2A4|EPHX1|CYP2C29|CYP2C37|CYP2C38|PLA2G4A|CYP2C39|CYP2C40|CYP2E1|RDH8|CYP2F2|ALDH8A1|CYP4A32|CYP2G1|RDH7|CYP4A10|E…	GOBP_OLEFINIC_COMPOUND_METABOLIC_PROCESS	1.4498	0.0274
DRD5|ACVR2A|GZMA|ALOX5|TERF2|SZT2|PTK2B|ETFBKMT|SDHAF4|COA8|GJA8|DHFR|FCER2A|NPR3|OXA1L|EDN2|TERT|PRKN|AGTR2|RIPK3|TACO1|SIRT5|GDNF|GLA|SIRT3|EGFR|TNF|CNR2|GNAI3|SCARB1|MYO5A|FXN|FDX1|LEP|LGALS9|ARG2|GCH1|IFNG|NDUFA4|CAV3|EDN3|SNCA|SPHK2|IL13|ATP7A|NOSIP|CYP27B1|GFI1|VDR|CYBA|EDN1|GNAI2|FDX2|HTR2B|CAV1|ATP2B4|FTMT|AKT1|CDH3|CNR1|PARK7|IL1B|KRAS|SLAMF8|GSK3B|AOC3|SIRT4|PDP1|PDP2|SCO1|NUS1|ABL2|IL1…	GOBP_REGULATION_OF_OXIDOREDUCTASE_ACTIVITY	1.4497	0.0838
GRHL2|CLDN4|NEDD4L|DCHS1|HEG1|ROCK2|NPHP1|CGN|TRPV4|GJC1|CDH2|IRX3|GJB2|GJB6|PKN2|PMP22|NFASC|EPHB2|GJA1|CLDN3|ACE2|MARVELD2|PDCD6IP|ACTG1|PECAM1|TJP1|VCL|PAK2|CLDN13|TBCD|MPP7|IL17A|APLNR|MARVELD3|DLG1|AGT|FZD5|FBF1|CLDN1|IL1B|CLDN18|POF1B|CDH8|CLDN5|PTPRO|JAM3|RHOA|CTNNA1|CDH22|JUP|ARVCF|CLDN7|CDH11|HDAC7|CDH6|CLDN11|CDH12|MICALL2|CDH19|HOPX|GNPAT|CDH20|ABI2|CDH24|CDH7|CDH18|CDH10|CLDN19|PRKCH|…	GOBP_CELL_CELL_JUNCTION_ASSEMBLY	1.4493	0.0201
LOX|RIPOR1|CXCL15|CXCL2|CXCL3|PTK2B|GRK2|ROBO1|CXCL11|THPO|CCL17|CCL22|CCL4|CXCL13|PPBP|ZC3H12A|WNK1|LRCH1|TFF2|FOXC1|SLIT2|GPR35|MPL|CCL11|SH2B3|CCL6|CCL9|CCL21B|CXCL17|OXSR1|CCL7|WBP1L|ACKR3|SLC12A2|CCL1|EDN1|CCR1|CCL26|CCR1L1|CCL24|CXCL1|CCL3|STK39|RIPOR2|CCL2|PADI2|CCR2|CCL12|CXCR4|CCL8|CX3CL1|DOCK8|DUSP1|TREM2|CXCL10|RHOA|CCL20|XCL1|CXCL9|CCL5|SLIT3|CCL21A|CXCL12|CCL25|CX3CR1|GPR75|RBM15|ACK…	GOBP_RESPONSE_TO_CHEMOKINE	1.4468	0.0771
2210016L21RIK|TNN|JRK|LGR4|HESX1|DEPDC1B|RSPO4|TMEM198|MIR29B-1|LYPD6|DKK2|SCEL|ATP6V1C2|PLEKHA4|DVL3|NLK|WNT9B|EGF|TMEM88|DDIT3|FGF2|WNT7B|CD44|PTPN23|CMAH|TMEM131L|NRARP|MARK2|MIR93|MIR106B|PYGO2|SDC1|PKD2|CELSR3|TMEM64|BAMBI|WNT5B|WNT8B|PYGO1|WNT2|ROR2|TPBGL|BCL9L|LECT2|DAAM1|AMER3|FRAT2|SFRP5|TLE2|SHISA2|WIF1|FZD5|CXXC4|TRABD2B|MCC|SHISA3|ZBTB33|TMEM170B|AMER2|FZD6|MIR135B|MIR32|LEF1|MIR154|P…	GOBP_CELL_CELL_SIGNALING_BY_WNT	1.4453	0.0026
ALOX5|UTS2R|ADD3|MMP2|GPER1|P2RX4|PLOD3|KNG1|ADORA1|WNT9B|CYSLTR1|NPR3|EDN2|P2RY1|P2RY2|ROCK2|KLF2|ADCY6|CASR|HTR2C|P2RX1|PDGFB|SERPINF2|HTR7|DBH|FOXC1|MKKS|GUCY1A1|PTK2|LEP|SMTNL2|ADORA2B|CD38|PLA2G6|NOS3|GJA1|ADCYAP1|CBS|BBS2|CACNA1C|EDN3|DRD1|ADM|PTGS2|ADRB2|ECE1|CHGA|EDNRB|VSTM4|EDN1|EDNRA|HTR1B|HTR2B|RGS2|GRIP2|AGTR1B|APLN|AGT|AKT1|COMP|SHC1|PRKG1|CPS1|HRH2|KCNA5|SOD2|DUSP5|WDR35|CYP2J5|IRAG…	GOBP_REGULATION_OF_TUBE_SIZE	1.4453	0.0833
SHH|WNT1|NF1|VIT|SUFU|PTPRS|LOXL3|PRRXL1|CLN8|TAL1|FOXP1|LBX1|NFE2L1|PTCH1|SOX4|SOX13|CHRD|MIR18|MIR20A|SOX12|MIR19A|MIR17|MIR19B-1|MIR92-1|CACNA1A|LHX5|ADARB1|AKT1|DYNC2H1|WNT3A|PHGDH|DCTN1|GLI2|IFT122|PAX7|ABT1|OLIG2|DLL1|INTU|GLI3|GATA2|IFT172|SCYL1|VSTM5|FUZ|ZIC1|ISL1|RFX4|SMO|TBX20|NOG|PBX3|GBX1|DMRT3|MED12|GDNF|DLL4|DCC|LHX3|DBX1|MNX1|LRP8|ERCC2|RELN|MTOR|GSX1|GDF11|ASCL1|NKX2-2|IGHMBP2|TCT…	GOBP_SPINAL_CORD_DEVELOPMENT	1.4443	0.0679
SERPINC1|SHH|SLC7A11|GATA1|VPS33B|MPIG6B|JAK2|SERPINA10|MERTK|TFPI|GP1BA|TFPI2|GP1BB|GP5|KNG1|F2RL2|IL6RA|TYRO3|GP9|CD36|EMILIN2|KNG2|P2RY1|THBD|TXK|PLAT|ABAT|PLAU|AXL|RAP2B|EVL|P2RX1|SERPINE1|PAPSS2|F7|PDGFA|PLAUR|PDGFB|SERPINF2|CPB2|ST3GAL4|FCER1G|PEAR1|LNPK|LYST|EPHB2|SH2B3|CD34|SERPINE2|C1GALT1C1|IL6|NBEAL2|CEACAM1|ADRB2|SYK|PROZ|FLNA|TLR4|ADAMTS13|COMP|CD40LG|F10|PRKG1|F5|ADAMTS18|WNT3A|ANXA…	GOBP_COAGULATION	1.4438	0.0043
SHH|WNT16|NEUROG1|FEZF2|WNT1|SUFU|GATA5|PAX2|FOXN1|IL6RA|RBBP4|IRF4|WNT9B|LOXL3|RBBP7|LY9|TNFSF18|TOX|NKX2-1|OTUD5|BCL11B|FGF2|TAL1|BCL2|WNT7B|NFE2L1|PML|NEUROG2|SH3PXD2B|SOX18|LATS1|ESRP1|HOXA2|CHRD|FGFR3|TGFBR1|IL6|IL7|GFI1|MEF2C|EDN1|EDNRA|ONECUT1|WNT5B|STAT6|WNT8B|ZFP521|FKBP8|TM2D3|WNT2|ROR2|TCF3|RARA|TUNAR|WNT3A|TBX18|ONECUT2|ELF5|SMAD4|FZD7|MEN1|GAS1|FGF13|NOTCH1|PAX7|SOX5|ETS2|TEAD3|DLL1|…	GOBP_CELL_FATE_COMMITMENT	1.443	0.0532
SORBS1|AOAH|NDST2|B3GNT2|HS2ST1|NHLRC1|NDST4|NDST3|PPP1R2|CD36|EGF|PDGFB|CLTC|B3GNT7|PGM2|IGF2|B3GNT4|B3GNT8|IRS2|NDST1|IL6ST|HAS1|AP2A1|IRS1|B3GNT6|CSGALNACT1|B3GNT3|PPP1R3C|PPP1CA|PPP1CB|PPP1CC|B3GNT9|POMC|MGAM|AKT1|GFPT1|AKT2|GSK3B|PPP1R3E|PYGB|HAS2|CHIL3|PRKAG2|PHKG1|EPM2A|PYGM|G6PC|PPP1R3D|PPP1R3B|PHKG2|CHIT1|PGM1|AGL|CHIA1|EXT1|TCF7L2|RB1CC1|HAS3|HMGB1|GYS2|PTGER4|GNMT|GABARAPL1|GCK|GSK3A|G…	GOBP_POLYSACCHARIDE_METABOLIC_PROCESS	1.4418	0.0666
PTPRS|NEDD4L|COL16A1|SRPX2|UBE2V2|ARF6|ROCK2|NPHP1|XLR3B|CHRNB2|GHRL|PTK2|EPHB2|MYCBP2|AMIGO2|CLDN3|ACE2|LRP1|MDGA1|SLITRK6|ACTG1|SDC4|MEF2C|TJP1|VCL|MMP14|LHFPL4|IL1RAPL1|IL17A|SRC|FMN1|CLSTN2|RAB17|GREM1|FZD5|WNT3A|CLDN1|IL1B|NRP1|PTPRA|LIMS1|MYOC|EPB41L5|FERMT2|CLSTN3|PEAK1|SEMA4A|NRG2|ADGRL1|CLDN19|BC024139|TEK|WDPCP|APP|SNAI1|CBLN1|FLOT1|GRID2|MYO1C|RCC2|ACVRL1|APOD|NTRK2|ARHGAP6|PTPN11|SNAI…	GOBP_REGULATION_OF_CELL_JUNCTION_ASSEMBLY	1.4411	0.0267
Combo vs Veh nodes
EnrichmentMap::Genes	EnrichmentMap::Name	EnrichmentMap::NES (Dataset 1)	EnrichmentMap::fdr_qvalue (Dataset 1)
FUT7|CCL21B|CCL25|ST3GAL4|CAPN1|ITGA4|SELE|CXCL12|GP1BA|SELP|PAWR|FUT4|FUT9|CHST2|CCL21A|PTAFR|CCL28|GCNT1|CCR2|CHST4|ELANE	GOBP_REGULATION_OF_LEUKOCYTE_TETHERING_OR_ROLLING	1.753	0.0273
CCL21B|SPN|ST3GAL4|ITGA4|CXCL12|GP1BA|VCAM1|PAWR|CCL21A|PTAFR|CCL28|SELPLG|MADCAM1|PODXL2|ELANE|LEP|FUT7|CCL25|ADD2|CAPN1|SELE|SELL|SELP|ROCK1|TNF|FUT4|FUT9|CHST2|GCNT1|CCR2|ITGB7|CX3CR1|JAM2|CHST4|ITGB1|EXT1|GOLPH3	GOBP_LEUKOCYTE_TETHERING_OR_ROLLING	1.753	0.0547
SOX17|SIX1|EMX2|MECOM|PAX2|GATA3|SOX8|LZTS2|RET|OSR1|SOX9|ALDH1A2|SHH|TSHZ3|NPHP3|FOXF1|NFIA|BMP4|LHX1|TBX18	GOBP_URETER_DEVELOPMENT	1.7135	0.0737
PIN1|PIN1RT1|TRIP10|MEF2A|MEF2C|PDE9A|PAK1|PDE5A|SMAD3|MTOR|IGFBP5|BECN1|GATA5|PRKCA|PPARG|TOMM70A|GSK3A|PTK2|JARID2|SMAD4|FBXO32|ERRFI1|ADK|HAND2|PPARA|PI16|ECE1|CCN4|CTDP1|YY1|SLC9A1|FDPS|CDK9|CAMK2D|MYMK|ATP2B4|CAV3|TRIM63|P2RX4|DDX39B|AKAP6|FOXP1|ADRA1A|TNFRSF1B|LMNA|TRPC3|ADRB1|AGT|BMP10|LMCD1|G6PD2|G6PDX|NOTCH1|GSK3B|SIRT1|RGS2|RGS4|PPP3CA|NR3C1|TNFRSF1A|MSTN|SLC25A4|MTPN|TWF1|HAMP2|EDN1|PA…	GOBP_REGULATION_OF_MUSCLE_HYPERTROPHY	1.7048	0.0741
AKAP5|ADRB2|PPP3CA|P2RX1|PRNP|PPP3CC|PPP3R2|ADRB1|PPP3R1|CALM1|P2RX5|PPP3CB|IAPP|AGTR1A|CALCR|CAV1|FYN|RAMP3	GOBP_REGULATION_OF_CALCIUM_ION_IMPORT_ACROSS_PLASMA_MEMBRANE	1.6966	0.0771
IL18R1|ABHD6|RHEB|ID1|ACVR2B|ARRDC3|TFE3|ADAMTS5|ACOT11|ADIPOQ|STK11|HOXC10|NRD1|ACOT13|ADAM17|NPR3|PGAM5|PCTP|NOTCH1|CIDEA|TLE3|IP6K1|DOCK7|NR1H3|FLCN|NR1H2|ALDH1A1|ZFP423|LNPEP|NR1D1|LGR4|ARNTL|RBPJ|ATF4|NOVA2|DDIT3|LAMA4|PLCL2|MAP2K6|NOVA1|WNT10B|ACTN3|FOXC2|TLR4|RB1|PLCL1|IL15	GOBP_NEGATIVE_REGULATION_OF_COLD_INDUCED_THERMOGENESIS	1.6908	0.0766
CASP6|PPARA|GSK3B|PIK3CG|MTCH2|ARF6|ADAR|ATF7|BID|IGF1R|CFLAR|BCL2L1|FAS|STK4|STK3|ATF2|KRT8|KRT18|PRKAA1|LIMS1|CASP8|RB1|GSN	GOBP_HEPATOCYTE_APOPTOTIC_PROCESS	1.6891	0.0696
CCL21B|ITGB2|SPN|ETS1|ST3GAL4|ITGA4|CXCL12|IRAK1|TRAF6|VCAM1|PAWR|ICAM1|NFAT5|CCL21A|PTAFR|MDK|RHOA|LEP|CCL25|SLC39A8|IL6|RELA|TNF|FUT4|FUT9|CHST2|CCR2|CX3CR1|LRG1|GP1BA|ALOX5|ZDHHC21|CCL28|SELPLG|MADCAM1|PODXL2|ELANE|FUT7|ADD2|CAPN1|SELE|KLF4|SELL|SELP|ROCK1|GCNT1|ITGB7|JAM2|CHST4|ITGB1|EXT1|ITGAM|GOLPH3	GOBP_LEUKOCYTE_ADHESION_TO_VASCULAR_ENDOTHELIAL_CELL	1.6869	0.0652
ADORA2B|NPY2R|OXT|OXTR|SMPD3|NEUROG1|TRPA1|PAWR|CACNA1G|COMP|ITGA2|PTAFR|MYH11|TBX3|PROK2|NMU|CHRNB4|CHRNA3|GDNF|LCK|ADRA2B|ADRA2C|P2RX3|TRPV1|SCNN1B|ARHGAP42|HTR1D|CD38|DRD1|CAV1|ACTA2|FKBP1B|PDE4B|NPY1R|GHRL|ADRA1A|IRAG1|ADRB2|CACNA1C|P2RX1|SPX|HTR2B|ATP1A2|APBB1|P2RX2|CALD1|AGT|DOCK4|ATP2B1|CALCRL|RGS2|PLA2G6|HTR7|ABAT|MYLK|PTGS1|PTGS2|ROCK2|BBS2|CTTN|SOD1|MAP2K1|SLC8A1|TACR3|DRD2|EDNRA|SULF1|…	GOBP_SMOOTH_MUSCLE_CONTRACTION	1.6817	0.0667
CLEC4B1|CLEC4E|BCL10|DEFB15|DEFB19|DEFB34|FAM3A|CLEC4A2|CLEC4A1|USP15|CLEC4D|CLEC4A4|CLEC4A3|CARD9|SPI1|RARRES2|PLCG2|CLEC4B2|TRIM62|CX3CR1|PLA2G5|CLEC4N	GOBP_ANTIFUNGAL_INNATE_IMMUNE_RESPONSE	1.6806	0.0623
AKAP5|ADRB2|PPP3CA|P2RX1|PPP3CC|PPP3R2|ADRB1|PPP3R1|CALM1|P2RX5|PPP3CB|IAPP|AGTR1A|CALCR|RAMP3	GOBP_POSITIVE_REGULATION_OF_CALCIUM_ION_IMPORT_ACROSS_PLASMA_MEMBRANE	1.6743	0.0682
SLC9A3R2|CAR8|GPR143|PLCD1|CRNN|ADAP2|ROR2|PLD1|PTAFR|NPR3|EZR|NYAP2|C1QBP|NYAP1|NCS1|RGL2|GSN|OGT|LEP|EXOC1|TWIST1|CSF3|PIRT|CCL5|DIPK2A|PTPN6|STAMBP|CD160|CRYBA1|SERPINE2|PLCD3|PRR5|NLRC3|TSC2|PLEKHA1|FSHR|RELN|FYN|MYDGF|PRR5L|F2|PIK3CA|FBXL2|OSM|KCNH1|PLCB1|REG1|ZFP36L1|HTR2B|PLD2|PDGFC|PDGFD|RASGRP1|PIK3C3|AGT|CEP55|FGR|NKX3-1|DCN|NOP53|FN1|IRS1|BTN2A2|MYO16|AKT1|CNTF|PLCL2|MAZ|TGFB2|NTRK1|DA…	GOBP_INOSITOL_LIPID_MEDIATED_SIGNALING	1.6732	0.0644
PIN1|PIN1RT1|GATA5|PPARG|TOMM70A|JARID2|PI16|CCN4|GTF2IRD2|GTF2IRD1|NFATC1|CTDP1|YY1|SLC9A1|MYMK|CAV3|TRIM63|P2RX4|AKAP6|ADRA1A|TRPC3|SRL|AGT|LMCD1|MYOG|G6PD2|G6PDX|PRKAG3|NOTCH1|SELENON|RGS2|RGS4|PPP3CA|ATP2A2|NR3C1|SLC25A4|MTPN|TWF1|HAMP2|FOXO3|PARP2|ROCK1|ROCK2|PARP1|HAMP|ACTN3|AKAP1|FOXO1|ZFP418|NDUFS4|TRIP10|MYH7|MEF2A|MEF2C|PDE9A|PAK1|PDE5A|HDAC4|TNNI1|SMAD3|SCN5A|MTOR|IGFBP5|BECN1|PRKCA|GS…	GOBP_REGULATION_OF_MUSCLE_ADAPTATION	1.6728	0.0601
FUT7|ST3GAL4|CAPN1|ITGA4|SELE|GP1BA|SELP|PAWR|FUT4|CHST2|PTAFR|GCNT1|CCR2|CHST4|ELANE	GOBP_POSITIVE_REGULATION_OF_LEUKOCYTE_TETHERING_OR_ROLLING	1.6667	0.0663
SORL1|S100A11|IL6ST|CCN3|P2RY6|ACE|ADIPOQ|GNA12|EGFL7|NOX4|ITGA2|SERPINE1|PPARG|ENPP1|MDK|TMSB4X|ITGB3|PARVA|CCL5|CCN4|FGF9|ILK|TRIB1|ARPC2|LPAR1|POSTN|CAV1|SRC|NDRG4|P2RY2|ARPC5|PDGFD|AGT|DDR1|GSTP2|PPARGC1A|GNA13|DOCK4|GRB10|DDR2|ZFP950|ABHD2|VTN|RPS6KB1|FOXO4|CRK|RAPGEF3|ATP7A|F3|MIR504|FGA|LRP1|CYP1B1|MEF2C|PAK1|EGR1|PLXNA1|TAFA5|ITGA4|HDAC4|IGFBP5|PRKG1|PTK2|MYO5A|NF1|TACR1|IQGAP1|APEX1|RHOA…	GOBP_SMOOTH_MUSCLE_CELL_MIGRATION	1.6632	0.0676
RIPOR2|CCL21B|BCR|PLCB1|ST3GAL4|ITGA4|LYVE1|CXCL12|IL1R1|PLVAP|GP1BA|PAWR|FADD|CD47|PDGFD|MED23|PTGER3|ICAM1|CCL21A|PTAFR|PTGER4|CCL28|MDK|ELANE|CCL2|ABR|FUT7|CCL25|IL27RA|RIPK3|CAPN1|SELE|PECAM1|SELP|THY1|FUT4|FUT9|JAM3|AGER|CHST2|ADAM8|CD99L2|GCNT1|CCR2|CHST4	GOBP_REGULATION_OF_CELLULAR_EXTRAVASATION	1.6613	0.0664
CTBP2|CCDC85B|KLF5|RORC|SORT1|DLK2|ITGA6|UCHL3|FNDC3B|C1QL4|RNASEL|ENPP1|CEBPA|LPL|SFRP2|TCF7L2|TFAP2B|ALMS1|AP1S2|TGFB1I1|FERMT2|SNAI2|ZFP385A|LNCBATE1|ZBTB7C|SENP2|BSCL2|TMEM64|PEX11A|LGALS12|NR4A1|PLCB1|TRPV4|ADRB2|ARXES1|ZFP36L1|GRK5|ARXES2|ZBTB16|SYAP1|SULT1E1|METTL8|TBL1XR1|CCND1|ZFPM1|ZFPM2|TGFB1|METRNL|DIO2|MSX2|FNDC5|PRLH|MED1|NUDT7|CCDC3|PTGS2|AKT1|BNIP3|PER2|ZADH2|HDAC6|PSMB8|ANKRD26|L…	GOBP_FAT_CELL_DIFFERENTIATION	1.6549	0.0732
TRIM27|TRIM30A|CD33|SLAMF1|CLEC4A2|CLEC4A1|CHRNA7|CLEC4A4|CLEC4A3|ACP5|FLT3|ADIPOQ|GHSR|SYT11|NOD2|SIRPA|ERRFI1|CIDEA|TLR6|TWIST1|GAS6|AKAP8|PTPN6|HSF1|DICER1|NFKBIL1|AXL|TREM2|ILRUN|NLRC3|TWIST2|ARG2|CACTIN|TLR4|TNFAIP3|IRAK3|FOXP3|GHRL|HAVCR2|CD24A|CX3CL1|CD274|IL10|VSIR|ARRB2|LBP|BPI|PTGER4|GSTP2|RARA|BCL3|CLEC4B1|IL4|LILRB4B|IL27RA|SIRT1|LILRB4A|MC1R|HDAC3|SELENOS|TSPO|NR1H4|IGF1|CD34|GSTP1|P…	GOBP_NEGATIVE_REGULATION_OF_TUMOR_NECROSIS_FACTOR_SUPERFAMILY_CYTOKINE_PRODUCTION	1.6495	0.0805
CCL21B|ITGB2|SPN|ITGB2L|ST3GAL4|ITGA4|ITGAL|CXCL12|IL1R1|VCAM1|PAWR|FADD|CD47|PTGER3|ICAM1|CCL21A|PTAFR|SIRPA|MDK|CCL2|LEP|TRIM55|ABR|CCL25|RIPK3|CCL5|THY1|TNF|FUT4|FUT9|JAM3|AGER|PRTN3|CHST2|LYPD10|CD177|CCR2|CX3CR1|CRKL|RIPOR2|BCR|PLCB1|LYVE1|CX3CL1|PLVAP|ITGA1|GP1BA|FER|PDGFD|MED23|TREM1|TREM3|PTGER4|CCL28|SELPLG|MADCAM1|PODXL2|ELANE|FUT7|IL27RA|ADD2|CAPN1|SELE|F11R|PECAM1|SELL|SELP|ROCK1|JAML…	GOBP_CELLULAR_EXTRAVASATION	1.6488	0.0772
FOXP1|PAK1|TNFRSF1B|LMNA|SMAD3|IGFBP5|GATA5|BMP10|PPARG|TOMM70A|GSK3A|JARID2|SMAD4|FBXO32|ERRFI1|G6PD2|G6PDX|NOTCH1|PPARA|GSK3B|RGS2|PI16|RGS4|TNFRSF1A|MSTN|CTDP1|YY1|GLRX3|AKAP1|ATP2B4|FOXO1|ZFP418|CAV3|TRIM63|MLIP|P2RX4	GOBP_NEGATIVE_REGULATION_OF_MUSCLE_HYPERTROPHY	1.647	0.077
ADORA2B|NPY2R|MAP2K1|OXT|TACR3|OXTR|TNNI3|NPNT|PAWR|PRKG1|PTGER3|GHSR|ITGA2|PTAFR|ADA|TACR1|CHRM3|TACR2|PROK2|RHOA|NMU|CHRNB4|CHRNA3|CHRM2|DOCK5|LCK|ADRA2B|GUCY1A1|ADRA2C|TBXA2R|F2R|KCNMA1|ARHGAP42|CAV1|GHRL|ADRA1A|IRAG1|ADRB2|P2RX1|SPX|ATP1A2|KIT|SHC1|ADRB1|ZDHHC21|CALD1|NCF1|ADORA1|PTGER4|ADRA2A|EDN2|DOCK4|ORMDL3|SETD3|ATP2B1|MYOCD|CALCRL|CALCA|RGS2|FLT1|GPER1|ABAT|PTGS1|PTGS2|EDN1|SRF|CTTN|SOD…	GOBP_REGULATION_OF_SMOOTH_MUSCLE_CONTRACTION	1.6461	0.0753
FGF7|SIX1|FGFR2|GPC3|ARHGAP5|LRP6|FGF4|SHOX2|SHH|SIX2|CHRD|FOXF1|NFIB|BMP4|FOXP2|PDGFA|HAND2|PTN|FGFR1|PRRX2|DCHS1|OSR1|SOX9|FGF9|ZEB1|TBX1|WNT5A|FAT4|BMPR1A|MYCN|IHH|MSX1|PRKAR1A|SMO|FOXP1|BMP2|CTNNBIP1|LMNA|MYC|WNT2|IRS2|GAS1|HMGB1|FBXW4|PHF14|IRS1|TGFBR2|WNT11|KDR|BMP7|CTNNB1|LRP5|TBX2|PRRX1|TBX18	GOBP_MESENCHYMAL_CELL_PROLIFERATION	1.6392	0.0861
IL18R1|SORL1|LEPR|OXT|OXTR|PEMT|CEBPB|GPR39|ARRDC3|ADAMTS5|ACOT11|ADIPOQ|CNOT3|PPARG|MC4R|CXCR4|NPR3|ELOVL3|ELOVL6|TLE3|OGT|LEP|ALMS1|GJA1|FLCN|ACHE|IL13|NR1D1|ARNTL|PWWP2B|PRKAB2|PRKAB1|TRPV1|LNCBATE1|TSHR|BSCL2|STAT6|THRA|ADIPOR2|CCR2|SLN|CAV1|IL4RA|SCT|ABHD6|EPAS1|GPR3|YBX2|GHRL|SCTR|SIRT6|TRPV4|ADRB2|ACVR2B|DYNC1H1|PDGFC|UCP2|NRD1|ACOT13|HNRNPU|PPARGC1A|GRB10|PGAM5|DIO2|PRLR|LCN2|MFAP2|NOTCH1…	GOBP_ADAPTIVE_THERMOGENESIS	1.6359	0.0896
MEF2C|PAK1|TAFA5|P2RY6|IGFBP5|MMP2|ADIPOQ|DNMT1|PRKG1|GNA12|PPARG|ENPP1|NF1|RHOA|S1PR2|FGF2|NQO2|FGF9|GNAI2|TNF|PDCD4|AGTR1A|CAMK2D|BMPR1A|CAV1|SRC|RBM10|DDX39B|HPGD|HTR1B|TGFB3|IL10|CNN1|MDM2|MMP9|DBH|PTEN|APLN|CDKN1A|AGT|CDKN1B|GSTP2|PPARGC1A|TPM1|GNA13|MYOCD|RGS5|DDR2|CALCRL|GNAI3|LDLRAP1|GPER1|JAK2|NDRG2|EFEMP2|FRS2|ERN1|DRD4|EDN1|TERT|DDIT3|IGF1|MIR504|ADAMTS1|GSTP1|NR4A3|MFN2|PARK7|PDGFB|SO…	GOBP_VASCULAR_ASSOCIATED_SMOOTH_MUSCLE_CELL_PROLIFERATION	1.6325	0.0891
GPR27|OPRK1|PLCD1|NMUR2|VIP|VMN2R81|GPR35|GRP|RXFP3|CASR|GRM1|NPR3|HCRTR2|KISS1|GNB1|TRHR2|GNG13|GPR139|CXCR2|GPR17|ESR1|LPAR1|DRD1|FSHR|GNA11|CHGA|GNAQ|F2|ADRA1A|ADRA1D|GPR65|P2RY1|P2RY2|LPAR6|HTR2B|GPR4|GPR157|S1PR1|TGM2|GPR174|GPR18|C3AR1|C5AR2|C5AR1|ADRA1B|DRD2|EDNRA|CCKBR|PTGER3|P2RY12|ACTN2|P2RY10B|GPR20|GM5127|PLCE1|LPAR4|P2RY10|CMKLR1|GNA14|GNA15|LPAR3|F2R|PTH1R|AGTR1A|AGTR1B|CX3CR1|FPR2|…	GOBP_PHOSPHOLIPASE_C_ACTIVATING_G_PROTEIN_COUPLED_RECEPTOR_SIGNALING_PATHWAY	1.627	0.0884
TWIST1|PPARA|MTLN|CPT1A|PPARD|FABP1|ACSL5|IRS1|OBP2A|MLYCD|ABCD2|C1QTNF2|PLIN5|NUCB2|PPARG|IRS2|NR4A3|PPARGC1A|ABCD1|AKT2|DGAT1	GOBP_POSITIVE_REGULATION_OF_FATTY_ACID_OXIDATION	1.6247	0.0901
FZD5|HOXA5|BARX1|MEOX2|GRSF1|MEOX1|HOXB6|SFRP2|TSHZ1|TCF7L1|WNT8A|KMT2A|SSBP3|HOXA11|HOXD11|GBX2|DMRT2|NRARP|ZBTB16|CFC1|HOXA7|HOXD13|FOXH1|HOXA1|FOXC1|MSX2|NKX3-1|NOTCH1|PAX6|TDGF1|RBPJ|BMPR2|BHLHE40|NEUROD1|ALX4|BHLHE41|APC|CTNNB1|HTT|CELSR1|WT1|DKK1|HOXC4|TRP53|HOXB1|PLXNA2|LRP6|SMAD2|SMAD3|FOXB1|HOXC13|HES2|HOXB5|CDX1|HES6|HEYL|KIF3A|HES7|HOXA4|HOXA6|WNT3|HOXC5|SMAD4|WNT3A|HOXC6|HOXC8|HOXC9|H…	GOBP_ANTERIOR_POSTERIOR_PATTERN_SPECIFICATION	1.6243	0.0876
AVPR2|MLLT6|NR3C2|OXT|DRD2|CORIN|TAC1|SPX|NPPB|EDNRB|GNAS|UTS2R|ADORA2A|ACE|AGTR2|AGT|AVPR1A|ADORA1|PTGER4|TACR1|SNX5|DRD3|EDN1|ATP6V1B1|GNAI2|COMT|AVP|ANPEP|UTS2	GOBP_RENAL_SODIUM_EXCRETION	1.6224	0.0888
IL18R1|PTGES|LEPR|OXT|OXTR|CCKAR|PEMT|CEBPB|IL1A|IL1RN|ARRDC3|ADAMTS5|ACOT11|ADIPOQ|CNOT3|PPARG|CXCR4|NPR3|ELOVL3|ELOVL6|TLE3|NMU|OGT|LEP|ALMS1|CCL5|GJA1|FLCN|ACHE|IL13|NR1D1|ARNTL|PWWP2B|PRKAB2|PRKAB1|TRPV1|GPX2|TSHR|BSCL2|STAT6|THRA|ADIPOR2|DRD1|CCR2|SLN|CAV1|IL4RA|ABHD6|EPAS1|GPR3|YBX2|GHRL|SIRT6|ADRB2|ACVR2B|DYNC1H1|PDGFC|UCP2|APLN|NRD1|ACOT13|PPARGC1A|NAPEPLD|GRB10|PGAM5|DIO2|PRLR|LCN2|MFAP2…	GOBP_TEMPERATURE_HOMEOSTASIS	1.6215	0.0852
FGF10|IL4|PPARD|VSTM2A|FGF16|TREM2|TFDP1|FTO|GATA2|PER2|SQSTM1|E2F3|CEACAM2|PID1|E2F1	GOBP_FAT_CELL_PROLIFERATION	1.6177	0.0907
TLE5|DACT3|GPC3|SCYL2|NPPA|LIMD1|BARX1|ROR2|SHH|EMD|CSNK1A1|TPBGL|CER1|RBMS3|LECT2|AXIN2|MESP1|KREMEN1|MDK|BICC1|SFRP2|TLE2|TLE3|TCF7L2|WNT5B|WIF1|CXXC4|SHISA3|RNF213|DKK2|TMEM170B|AMER2|FGF9|SNAI2|PRICKLE1|FRZB|TSC2|IFT80|DAB2|TMEM64|TNN|SOST|APP|NOTUM|CAV1|SOX10|MDFI|CSNK1E|SHISA6|CTNNBIP1|LZTS2|TLE6|NLK|CHD8|CTHRC1|CBY1|NKD2|NPHP3|LATS1|NXN|GRB10|NOTCH1|NKD1|TLE1|UBAC2|AIDA|WNT11|RNF43|APOE|WW…	GOBP_NEGATIVE_REGULATION_OF_WNT_SIGNALING_PATHWAY	1.6165	0.0905
PIN1|PIN1RT1|NPPB|NPPA|GATA5|PPARG|TOMM70A|JARID2|LEP|PI16|CCN4|CTDP1|YY1|AKAP13|NFATC3|SLC9A1|ANG2|MYMK|CAV3|TRIM63|P2RX4|AKAP6|ADRA1A|KLF15|HTR2B|EZH2|TRPC3|AGT|LMCD1|RYR2|G6PD2|G6PDX|RAP1GDS1|NOTCH1|RGS2|RGS4|PPP3CA|ATP2A2|NR3C1|MSTN|SLC25A4|MTPN|TWF1|HAMP2|PARP2|ROCK1|ROCK2|PARP1|HAMP|AR|AKAP1|COL14A1|FOXO1|ZFP418|CSRP3|TRIP10|ADRA1B|MYH7|GATA4|MEF2A|MEF2C|PDE9A|PAK1|MYH6|PDE5A|SMAD3|MTOR|PDL…	GOBP_MUSCLE_HYPERTROPHY	1.6159	0.0889
SHISA7|GABRQ|GABBR2|CACNA1A|SLC12A2|CACNB4|GABRA5|GABRB2|HTR1A|GPR156|PHF24|GABRE|GABBR1|GABRB3|BDNF|ATF4|PLCL2|GNAI2|HTR4|GABRA1|GABRA3|GABRA2|GABRA4|GABRA6|GABRG2|GABRB1|GABRG1|GABRG3|GABRR2|PLCL1	GOBP_GAMMA_AMINOBUTYRIC_ACID_SIGNALING_PATHWAY	1.6147	0.0891
ENTPD1|BLOC1S3|PDPN|FZD6|GNAS|VPS33B|TYRO3|STXBP1|STXBP3|C1QTNF1|PRKG1|PTGER3|COMP|PRKCA|TXK|P2RY12|MFSD2B|PLEK|PIP5K1C|WNT3A|C1GALT1C1|PRKCQ|PPIA|ITGB3|PDGFA|FUNDC2|PTPN6|ADRA2B|IL6|ADRA2C|AXL|UBASH3A|DMTN|EMILIN2|SERPINE2|FERMT3|F2R|FGG|CD9|GATA1|TLR4|CD40LG|SH2B3|MERTK|TEC|F2|ADRB2|UBASH3B|P2RX1|P2RY1|BLK|CX3CL1|IL6RA|GP1BA|GP1BB|GP5|GP9|CTSG|F2RL3|PTPRJ|ADRA2A|ENTPD2|GNA13|PLA2G4A|CEACAM1|FN1…	GOBP_PLATELET_ACTIVATION	1.6134	0.0891
MYF6|SFRP1|PLXNA2|COBL|LRP6|SMAD3|FOXB1|MYF5|CDX1|MEOX2|ROR2|CDX2|TTN|HES7|MEOX1|KDM6A|SMAD4|WNT3A|FOXF1|AXIN2|MESP1|PPP2R3A|ATM|DLL1|POFUT1|SFRP2|SEMA3C|ZEB2|OTX2|PCDH8|PSEN1|PSEN2|DLL3|GDF3|PAX1|WNT5A|LEF1|FOXC2|NCKAP1|BMPR1A|FOXA2|MESP2|LHX1|MSGN1|DMRT2|EPB41L5|MED12|NRARP|KAT2A|T|TBX6|MIB1|PRKDC|POGLUT1|RIPPLY1|FOXC1|PALB2|NKX3-1|NOTCH1|TCAP|CRB2|XRCC2|TMED2|ABI1|PAX3|EP300|LFNG|RBPJ|ALDH1A2|…	GOBP_SOMITOGENESIS	1.6121	0.0894
PRDM16|SIX1|MECOM|ADIG|CEBPB|MTOR|TFE3|ADIPOQ|LAMB3|PPARG|ITGA6|CEBPA|ARL4A|LEP|SELENBP1|FLCN|MAPK14|LNCBATE1|LAMA4|ADRB3|SH2B2|PLAC8|GATA2|RARRES2|EBF2|ZFP516|PEX11A|LRG1|MRAP|TRPV4|ADRB2|SLC2A4|SOX13|VSTM2A|ADRB1|HNRNPU|NAPEPLD|DUSP10|METRNL|DIO2|FNDC5|FABP3|ZBTB7B|ERO1A|SIRT1|RGS2|DHRS7B|NUDT7|FABP4|BMP7|PTGS2|PIM1|BNIP3|MB|FTO|SCD1|RREB1|ALDH6A1|FBN1|UCP1|FFAR4	GOBP_BROWN_FAT_CELL_DIFFERENTIATION	1.6074	0.0863
TLE5|DACT3|GPC3|SCYL2|NPPA|LIMD1|ROR2|SHH|EMD|CSNK1A1|TPBGL|RBMS3|AXIN2|MESP1|KREMEN1|MDK|BICC1|SFRP2|TLE2|TLE3|TCF7L2|WNT5B|SHISA3|DKK2|TMEM170B|AMER2|SNAI2|PRICKLE1|FRZB|DAB2|TMEM64|TNN|SOST|APP|NOTUM|CAV1|SOX10|SHISA6|CTNNBIP1|LZTS2|TLE6|CHD8|CTHRC1|CBY1|NKD2|NPHP3|LATS1|NOTCH1|NKD1|TLE1|UBAC2|WNT11|APOE|WWTR1|ZNRF3|TMEM88|FOXO3|JADE1|APC|CTNNB1|DACT1|DAB2IP|FOXO1|DKK1|NOG|FRMD8|SFRP1|EGR1|FZD…	GOBP_NEGATIVE_REGULATION_OF_CANONICAL_WNT_SIGNALING_PATHWAY	1.6065	0.0845
MBL1|HCK|PROS1|SFTPD|MYO18A|CD47|ADIPOQ|APOA2|NOD2|DYSF|ITGA2|PPARG|SIRPA|IL15RA|TLR2|SYT7|CCL2|ABR|FCGR2B|CD300A|SLC11A1|COLEC11|PYCARD|AHSG|CD209B|FCGR1|IGHG2B|IGHG1|SCARB1|BCR|TULP1|ALOX15|TGFB1|FGR|MASP1|MASP2|RAP1A|PLA2G5|TGM2|HMGB1|ABCA7|ATG5|COLEC10|MEX3B|RAP1GAP|CCR7|CALR|ITGAV|STAP1|SOD1|LRP1|FCGR3|CNN2|IL15|RAB31|PRKCG|CSK|LMAN2|SYT11|PTPRC|PTK2|PLCG2|PIP4P2|POT1B|GAS6|ATG3|RACK1|NCKAP1…	GOBP_REGULATION_OF_PHAGOCYTOSIS	1.6065	0.0862
CNR2|CNR1|DRD2|OXTR|PAK1|TAC1|NLGN1|ADORA2A|NRXN1|STXBP1|CACNA1A|CCKBR|NISCH|CNTNAP4|NF1|TACR1|TPBG|CAR7|CNTNAP2|HAP1|BAIAP3|CLN3|KIF5B|ERBB4|GRIK1|RAC1|ADRA1A|HTR1B|RAC3|SLC6A1|GABBR2|EZH2|ZDHHC12|ZDHHC3|CACNB4|PTEN|NALCN|ADORA1|GABRA5|PRKCE|NPS|CLCN3|GABRB2|NPY5R|NPAS4|CAR2|PHF24|GABRE|GABBR1|GABRB3|NLGN2|BDNF|CLSTN3|PLCL2|GABRA1|GABRA3|SLITRK3|GABRA2|GABRA4|USP46|GABRA6|GABRG2|GABRG1|GABRG3|DB…	GOBP_SYNAPTIC_TRANSMISSION_GABAERGIC	1.5998	0.0905
PIN1|PIN1RT1|NPPB|NPPA|GATA5|PPARG|TOMM70A|JARID2|GSN|PI16|CCN4|GTF2IRD2|GTF2IRD1|NFATC1|CTDP1|YY1|NFATC3|SLC9A1|MYOZ1|MYMK|CAV3|TRIM63|P2RX4|AKAP6|ADRA1A|KLF15|EZH2|TRPC3|SRL|AGT|LMCD1|MYOG|G6PD2|G6PDX|PRKAG3|NOTCH1|SELENON|RGS2|RGS4|PPP3CA|ATP2A2|NR3C1|SLC25A4|MTPN|TWF1|HAMP2|FOXO3|PARP2|ROCK1|CFLAR|ROCK2|PARP1|HAMP|ACTN3|AR|AKAP1|FOXO1|ZFP418|NDUFS4|TRIP10|MYH7|GATA4|MEF2A|MEF2C|PDE9A|PAK1|MYH…	GOBP_MUSCLE_ADAPTATION	1.5958	0.0933
ADCY4|ADCYAP1|CALCA|ACR|ADRB2|ADCY1|RXFP2|ADCY3|ADCY2|RXFP1|ADRB3|RAF1|TSHR|ADCY7|GNAL|VIPR2|DRD1|FSHR|GHRHR|LHCGR	GOBP_ACTIVATION_OF_ADENYLATE_CYCLASE_ACTIVITY	1.5903	0.0943
SIX1|SMO|SIX4|WNT4|EDNRA|GATA3|SALL1|RET|AGTR2|MYC|ADIPOQ|HOXB7|SIX2|AGT|TGFB1|VEGFA|FOXD1|BMP4|WNT2B|GDNF|PAX2|GREM1|PAX8|PPP3CA|SOX8|LGR4|OSR1|SOX9|MAGED1|TACSTD2|AGTR1A|HNF1B|AGTR1B|WT1|NOG|LHX1	GOBP_REGULATION_OF_KIDNEY_DEVELOPMENT	1.5881	0.0969
FZD9|MEF2C|SLC8A1|WNT4|P2RX7|PKDCC|ADRB2|BMPR1B|NELL1|BMP2|ATRAID|FAM20C|ACVR2B|SMAD3|ALOX5|ACVR1|ISG15|ACVR2A|CD276|RXRA|MIA3|RXRB|ATP2B1|BMP4|GPM6B|PTN|TMEM119|CCN1|FGFR3|PTH|BMP7|ADGRV1|OSR1|BMPR2|ASXL2|OSR2|KL|BMP6|TENT5A|FBN2|WNT10B|ACTN3|TFAP2A|BMPR1A|VDR|ANO6	GOBP_POSITIVE_REGULATION_OF_BONE_MINERALIZATION	1.5868	0.0966
GPC3|SMAD9|SHH|FOXD1|WNT1|CER1|GREB1L|DSPP|PGF|GDNF|FMN1|SOX8|DCHS1|ILK|HNF1B|KIF26B|CALB1|HOXA11|HOXD11|WNT4|CTNNBIP1|SMAD6|LZTS2|ZBTB16|PBX1|AGT|TGFB1|HS3ST3A1|FOXC1|GSTA3|HS2ST1|HS3ST3B1|LGR4|BDNF|MAGED1|TACSTD2|CTNNB1|TCF21|WT1|NOG|SIX1|FGFR2|SFRP1|SIX4|VCAN|SMAD2|SMAD3|EYA1|NPNT|AGTR2|SIX2|LAMA5|VEGFA|SMAD4|WNT6|BMP4|DLG1|WNT2B|BCL2|ROBO2|CRLF1|FGF2|FGFR1|GREM1|SIM1|SLIT2|OSR1|HES1|SOX9|SMAD…	GOBP_MESONEPHROS_DEVELOPMENT	1.5848	0.0998
MEF2C|EDNRA|EGR1|SULF1|KIRREL3|SULF2|BASP1|AGTR2|HEYL|ADIPOQ|COL4A4|AMPD2|PTPRO|BMP4|PLCE1|ITGB3|BCL2|ANGPT1|ENPEP|OSR1|HES1|JAG1|LAMB2|PROM1|MTSS1|NID1|FOXC2|SERPINB7|KLF15|ANGPT2|CD24A|EDNRB|IL6RA|RET|GPR4|HC|PDGFD|NOTCH2|VANGL2|FOXC1|NOTCH1|AHR|MPV17|PAX2|PDGFRA|PPP3CA|TEK|BMP7|MYO1E|WWTR1|LGR4|CTNND1|AQP1|CFLAR|COL4A3|IFNG|CFH|NOTCH3|ASXL1|TCF21|PDGFB|WT1|PDGFRB|NOG|C3AR1|EXT1	GOBP_GLOMERULUS_DEVELOPMENT	1.5844	0.0988
SCG2|NKX2-6|PKHD1|ID1|SEMA5A|MTOR|IGF1R|RAMP2|ICAM1|SERPINE1|ABL2|ANGPTL4|SRSF6|ATOH1|LIMS1|MDK|BCL2|HAND2|PPARA|ALMS1|GAS6|MAPK7|ANGPT1|IL13|NUPR1|ATG7|TNIP2|PAK4|GATA2|FGG|ABL1|PRKAA1|TNFAIP3|TMF1|NAIP1|WFS1|GATA3|IL10|GCM2|CDKN1B|NKX2-5|BRAF|PGR|AGAP2|SERPINB13|IL4|CDH5|TEK|KDR|FGB|BTC|ADAR|NDNF|FGF21|CAST|NEUROD1|TERT|CFLAR|PDX1|APC|IGF1|MST1|NFE2L2|TRIM32|FGA|KRIT1|HMOX1|RB1|YAP1|NGF	GOBP_NEGATIVE_REGULATION_OF_EPITHELIAL_CELL_APOPTOTIC_PROCESS	1.5828	0.0993
ITGB1BP1|CIB1|RTN4|RAMP2|MEOX2|SHH|STARD13|CLEC14A|PLK2|VSTM4|MIA3|S100A1|ESM1|LOXL2|VEGFD|PGF|PARVA|EGR3|RNF213|ENG|GPLD1|MMRN2|SLC39A12|EFNB2|PKM|SYNJ2BP|EPN2|LEF1|TNN|GHRL|APELA|NR4A1|NRARP|E2F8|PTK2B|E2F7|EPHA2|APLNR|HDAC5|ANXA1|MAP2K5|NOTCH1|KLF2|HDAC7|THBS1|HMGB1|HDAC9|FUT1|FGFBP1|SPRED1|JCAD|PTGS2|AKT1|NR2E1|CREB3L1|PPP1R16B|HMOX1|RECK|JMJD8|NRP1|VEGFC|FLT4|ROBO1|JMJD6|SEMA5A|FBXW7|DLL4|IL…	GOBP_SPROUTING_ANGIOGENESIS	1.5712	0.098
NKX3-2|HOXA5|EIF4A3|COL11A1|COL2A1|MYF5|SHH|COL1A1|SLC35D1|ACVR2A|HOXB6|MEN1|SLC2A10|PAX7|ETL4|HOXB8|TWIST1|SP3|PRRX2|HYAL1|ASXL2|FGF9|ZEB1|RBP4|HOXA3|EIF4A3L1|TWIST2|TBX1|NIPBL|IRX5|HSD17B7|MMP16|MKS1|UCMA|HOXA11|MDFI|MTHFD1L|HOXD11|HSPG2|DMRT2|MED12|DLX1AS|CDK20|ALX3|TBX15|HOXD4|T|ALX1|SLC39A3|DEAF1|CHST11|HOXA7|PBX1|SLC39A1|HOXA1|NDST1|WNT9A|GAS1|XYLT1|HOXB2|FLVCR1|TGFBR2|DSCAML1|SATB2|ALX4|CT…	GOBP_EMBRYONIC_SKELETAL_SYSTEM_DEVELOPMENT	1.5695	0.0989
ITGB1BP1|VEGFC|ETS1|CIB1|MEF2C|CSNK2B|COL18A1|RGCC|FBXW7|DLL4|MEOX2|STARD13|ACVRL1|ATP5A1|CARD10|ATP5B|EFNA1|PIK3C2A|PRKD1|PRKCA|PPARG|PLK2|VEGFA|PIK3R2|JUP|NF1|RHOA|AMOTL1|SH3BP1|FGF2|SP1|FGFR1|ANGPT1|GADD45A|TBXA2R|MMRN2|CD40|TNF|MAP2K3|GATA2|PRL2C2|RHOJ|PRL7D1|ABL1|FOXC2|SRPX2|NOS3|ATP2B4|ROBO4|P2RX4|NUS1|ANGPT2|EPHA2|PLCG1|AKT3|VASH1|MAP3K3|HDAC5|TGFB1|ADAM17|ANXA1|MECP2|MAP2K5|PRCP|STAT5A|AM…	GOBP_REGULATION_OF_BLOOD_VESSEL_ENDOTHELIAL_CELL_MIGRATION	1.5691	0.0976
SLC9A3R2|CRNN|ROR2|NYAP2|C1QBP|NYAP1|RGL2|LEP|TWIST1|CSF3|CCL5|DIPK2A|PTPN6|STAMBP|CD160|CRYBA1|SERPINE2|PRR5|NLRC3|TSC2|PLEKHA1|FSHR|RELN|FYN|MYDGF|PRR5L|F2|PIK3CA|FBXL2|OSM|REG1|ZFP36L1|HTR2B|PLD2|PDGFC|PDGFD|RASGRP1|AGT|CEP55|FGR|NKX3-1|DCN|NOP53|FN1|IRS1|BTN2A2|MYO16|AKT1|CNTF|MAZ|TGFB2|NTRK1|DAB2IP|PPP1R16B|EGFR|NTRK2|NTRK3|PREX2|SEMA4D|IGF1R|ADORA3|INSR|PTPN13|PIK3C2A|PIK3C2G|PIK3CD|VEGFA|P…	GOBP_PHOSPHATIDYLINOSITOL_3_KINASE_SIGNALING	1.5653	0.0985
FZD5|COBL|NEUROG1|MYF5|TASOR|MEOX2|ROR2|SHH|CDX2|MEOX1|FOXF1|MTF2|AXIN2|MESP1|TBX3|SFRP2|TCF7L1|PAX1|LEF1|DMRT2|MED12|NRARP|T|MIB1|MAFB|FOXC1|NKX3-1|NOTCH1|CRB2|TDGF1|PAX3|EP300|LFNG|RBPJ|DVL2|TCF15|RIPPLY2|WT1|DKK1|NOG|NRP1|NRP2|TRP53|TDRD5|MYF6|SEMA3A|SEMA3F|SIX1|TDRKH|SFRP1|TDRD1|EDNRA|PLXNA2|LRP6|SMAD3|EGR2|FOXB1|CDX1|TTN|ZIC3|HES7|LAMA5|KDM6A|CHRD|SMAD4|WNT3A|BMP4|PPP2R3A|ATM|DLL1|POFUT1|SEM…	GOBP_SEGMENTATION	1.5648	0.0983
ADCYAP1R1|FGFR2|SORT1|PPT1|PLCD1|SNAP91|APOA2|APOC2|ARHGAP6|ABL2|PTAFR|ANGPTL4|TXK|ANGPTL3|DLC1|LMF1|RHOA|GPIHBP1|HRAS|ANGPTL8|FGF2|PRKCZ|FGFR1|CCL5|FGFR3|APOA5|PTH|CAMK2B|APOA1|MARCKS|ANG|AGTR1A|ANG2|ABL1|AGTR1B|ESR1|LPAR1|POR|ITK|ANXA8|APOA4|ABHD5|GNAQ|ADRA1A|ARF4|MS4A2|HTR2B|APOC1|RHOC|PHB|ANG4|HTR2A|BICD1|AGT|ANXA1|GNA13|PLA2G5|SNCA|CD86|APOH|PLA2R1|GPR55|RGS2|FLT1|CCN1|HDAC9|PDGFRA|SELE|NR1H…	GOBP_REGULATION_OF_LIPASE_ACTIVITY	1.5612	0.1
KRT83|KRT72|SHARPIN|KRT75|KRT5|KRT7|KRT82|CASP14|CDH3|EVPL|IL1A|KRT16|KRT17|KRT1|KRT86|KRT84|KRT2|KRT4|KRT6A|KRT6B|KRT8|LOR|PPL|SPRR1A|SPRR1B|SPRR2B|SPRR2D|SPRR2E|SPRR2F|SPRR2H|SPRR2I|SPRR2K|SPRR3|TGM1|TGM3|PPHLN1|KRT73|KRT79|SPRR4|CYP26B1|KRT90|KRT78|CDSN|KRT87|KRT77|KRT74|GM5414|GM5478|CERS3|SFN|KRT71|KRT81|KRT88|KRTAP6-5|HRNR|KAZN|TMEM79|CNFN|KRT80|ABCA12|KRT76|GPRC5D|CSTDC5|CSTDC6|NUMA1|OVOL2…	GOBP_KERATINOCYTE_DIFFERENTIATION	-1.8933	0.0411
KRT83|KRT72|SHARPIN|KRT75|KRT5|KRT7|KRT82|CASP14|CDH3|EVPL|IL1A|KRT16|KRT17|KRT1|KRT86|KRT84|KRT2|KRT4|KRT6A|KRT6B|KRT8|LOR|PPL|SPRR1A|SPRR1B|SPRR2B|SPRR2D|SPRR2E|SPRR2F|SPRR2H|SPRR2I|SPRR2K|SPRR3|TGM1|TGM3|PPHLN1|KRT73|KRT79|SPRR4|CYP26B1|KRT90|KRT78|CDSN|KRT87|KRT77|KRT74|GM5414|GM5478|CERS3|SFN|KRT71|KRT81|KRT88|KRTAP6-5|HRNR|KAZN|TMEM79|CNFN|KRT80|ABCA12|KRT76|GPRC5D	GOBP_KERATINIZATION	-2.0527	0.0035
aCXCR3 vs Veh nodes
EnrichmentMap::Genes	EnrichmentMap::Name	EnrichmentMap::NES (Dataset 1)	EnrichmentMap::fdr_qvalue (Dataset 1)
CAV3|RGS2|TOMM70A|DDX39B|AKAP6|ANG2|PI16|AGTR2|YY1|COL14A1|AGT|IGF1|AKAP13|CAMK2D|NR3C1|MYOCD|G6PD2|G6PDX|GSK3A|CTDP1|ADRA1A|SORBS2|ZFP418|PAK1|EDN1|ADRA1B|GSK3B|SIRT1|PARP2|FOXP1|CCN4|FDPS|ADRB1|PDLIM5|MAP2K4|MTOR|HAMP2|PPARA|PIN1|TRIP10|SLC25A4|PIN1RT1|GATA4|HAMP|RGS4	GOBP_PHYSIOLOGICAL_CARDIAC_MUSCLE_HYPERTROPHY	1.9927	0.0313
CAV3|RGS2|TOMM70A|DDX39B|AKAP6|PI16|YY1|COL14A1|IGF1|NR3C1|G6PD2|G6PDX|GSK3A|CTDP1|ZFP418|PAK1|EDN1|SIRT1|PARP2|FOXP1|CCN4|FDPS|ADRB1|MTOR|HAMP2|PPARA|PIN1|TRIP10|SLC25A4|PIN1RT1|HAMP|RGS4	GOBP_REGULATION_OF_CELL_GROWTH_INVOLVED_IN_CARDIAC_MUSCLE_CELL_DEVELOPMENT	1.9857	0.0029
PPARD|FGF9|PTK2|RPS6KB1|ITGB1BP1|SRC|MEF2C|LRP1|MYOCD|VTN|PPARGC1A|TACR1|ZFP950|FOXO4|S100A11|SMO|ADIPOQ|TPM1|CORO1B|TAFA5|MIR504|ANXA1|PARK7|GSTP2|TERT|NDRG4|ITGB3|PLAT|DDR1|PLAU|DOCK7|S1PR2|PGR|NACA|TMSB4X|ROCK1|ARPC5|RHOA|RAPGEF3|NFE2L2|PRKG1|TRIB1|DDIT3|ILK|PAK1|PDGFB|GNA12|MSTN|AKIRIN1|SEMA6D|ABHD2|PDGFD|CAV1|PAX3|PCSK5|EGFL7|DOCK5|CYP1B1|PLXNA1|PLEKHO1|PARVA|CRK|TLR4|MYC|AIF1|IQGAP1|PDE4D|H…	GOBP_MUSCLE_CELL_MIGRATION	1.9313	0.0148
PPARD|FGF9|PTK2|RPS6KB1|SRC|MEF2C|LRP1|MYOCD|VTN|PPARGC1A|TACR1|ZFP950|FOXO4|S100A11|SMO|ADIPOQ|TPM1|CORO1B|TAFA5|MIR504|PARK7|GSTP2|TERT|NDRG4|ITGB3|PLAT|DDR1|PLAU|DOCK7|S1PR2|PGR|TMSB4X|ARPC5|RHOA|RAPGEF3|NFE2L2|PRKG1|TRIB1|DDIT3|ILK|PAK1|PDGFB|GNA12|SEMA6D|ABHD2|PDGFD|CAV1|PCSK5|EGFL7|DOCK5|CYP1B1|PLXNA1|PARVA|CRK|TLR4|MYC|AIF1|IQGAP1|PDE4D|HDAC4|IGF1|CAMK2D|F3|ACE|ADAMTS1|IL6ST|MDK|CCN3|CCL5|…	GOBP_SMOOTH_MUSCLE_CELL_MIGRATION	1.9202	0.032
RGS2|ANG2|PI16|AKAP1|YY1|COL14A1|PTK2|ATP2A2|MEF2C|CSRP3|MYOCD|G6PD2|G6PDX|EZH2|FOXO1|GSK3B|PARP2|MYMK|NPPA|PDLIM5|MEF2A|PPARA|NOTCH1|SLC25A4|GATA4|GATA5|AR|PPP3CA|CAV3|FBXO32|INPP5F|PRKCA|ROCK1|ROCK2|TCAP|TTN|CTDP1|ECE1|SORBS2|ATP2B4|PAK1|SIRT1|MSTN|TNFRSF1B|PDE5A|FDPS|BMP10|MTOR|TRIM63|ADK|RGS4|DDX39B|SLC9A1|JARID2|IGF1|PDE9A|AKAP13|CAMK2D|HEY2|SMAD3|ADRA1A|ERRFI1|ZFP418|CYBA|TNFRSF1A|CCN4|CDK9…	GOBP_MUSCLE_HYPERTROPHY	1.911	0.0502
ATP7A|IQGAP1|DOCK7|FGF9|RHOA|AGT|NFE2L2|PRKG1|MEF2C|ADAMTS1|DDIT3|LRP1|MYOCD|ITGA4|NR4A3|GRB10|PAK1|PDGFB|DRD4|GNA12|SMO|MDM2|IGFBP5|DDR2|ADIPOQ|TPM1|TAFA5|PCSK5|MIR504|DOCK5|DOCK4|SSH1|MYO5A|TERT|NF1|GNA13|ENPP1	GOBP_VASCULAR_ASSOCIATED_SMOOTH_MUSCLE_CELL_MIGRATION	1.9015	0.0723
ZPR1|SALL4|DICER1|BRCA2|PELO|DMBT1|SMARCA4|IGF1|PALB2|NCAPG2|UBTFL1|HBEGF|NDEL1|CHEK1|SBDS|RTF1|COPS2|GRN|ZFP830|ACVR1C|GINS4|GINS1|ESRRB|CTR9|TAF8|INTS1|NBN|RAD51B|SETDB1|POU5F1|BRD4	GOBP_BLASTOCYST_GROWTH	1.8948	0.0307
RGS2|DDX39B|SLC9A1|PI16|AKAP1|YY1|PTK2|JARID2|IGF1|PDE9A|CAMK2D|MEF2C|SMAD3|G6PD2|G6PDX|ADRA1A|ERRFI1|ZFP418|FOXO1|GSK3B|PARP2|TNFRSF1A|CCN4|MYMK|CDK9|ADRB1|MEF2A|PPARA|NOTCH1|SLC25A4|GATA5|MTPN|TWF1|P2RX4|PPP3CA|CAV3|TOMM70A|PPARG|FBXO32|AKAP6|LMCD1|PRKCA|ROCK1|ROCK2|AGT|NR3C1|GSK3A|CTDP1|ECE1|TRPC3|GLRX3|ATP2B4|NR4A3|PAK1|EDN1|SIRT1|FOXP1|MSTN|LMNA|HAND2|IGFBP5|TNFRSF1B|MLIP|PDE5A|FDPS|BMP10|BE…	GOBP_REGULATION_OF_MUSCLE_HYPERTROPHY	1.8835	0.0271
RGS2|PI16|AKAP1|YY1|PTK2|SELENON|ATP2A2|MEF2C|TNNI1|TNNC1|G6PD2|G6PDX|FOXO1|GSK3B|PARP2|CMYA5|MYMK|MEF2A|PPARA|NOTCH1|SLC25A4|GATA5|PPP3CA|CAV3|FBXO32|NOL3|PRKCA|NFATC1|ROCK1|ROCK2|OGA|CTDP1|ECE1|ATP2B4|PAK1|SIRT1|SCN5A|TNFRSF1B|PDE5A|FDPS|BMP10|SRL|MTOR|TRIM63|ADK|RGS4|AIF1|DDX39B|SLC9A1|JARID2|HDAC4|IGF1|PDE9A|CAMK2D|PRKAG3|SMAD3|ADRA1A|ERRFI1|ZFP418|TEAD1|TNFRSF1A|KLF4|CCN4|TNNT1|CDK9|FOXO3|AD…	GOBP_REGULATION_OF_MUSCLE_ADAPTATION	1.8756	0.0002
LRP6|ABL1|ABL2|NKD1|IFT80|SFRP1|CSNK1E|WNT5A|DAB2|SFRP4|SFRP5|DAAM2|GPC3|ANKRD6|MKS1|RNF213|RSPO1|PLEKHA4|MLLT3|MIR154|DACT1|ZNRF3|RSPO3|SFRP2|TIAM1|CSNK1D	GOBP_REGULATION_OF_NON_CANONICAL_WNT_SIGNALING_PATHWAY	1.846	0.0762
IFT172|FOXA2|GORAB|FGF9|GAS8|GLI1|FOXA1|SHH|NDST1|KIF7|WNT9A|SCUBE2|UCHL5|SFRP1|IHH|ULK3|TEDC1|TUBD1|CHSY1|EVC|SCUBE1|TTC23|TXNDC15|TEDC2|DYNC2H1|SKOR2|GPC3|PRRX2|SMO|STK36|RAB34|PDCL|POR|CTNNA1|ARMC9|INTU|DCDC2A|SHOX2|PRRX1|GAS1|DLG5|SCUBE3|CIBAR1	GOBP_POSITIVE_REGULATION_OF_SMOOTHENED_SIGNALING_PATHWAY	1.8397	0.0606
TRPV1|ATP6V0A4|ABCG2|ACE|KCNMA1|MDK|CORIN|STC1|ADORA1|TAC1|ADRA1A|TACR1|CRHR2|DRD3|PTGER3|DRD2|CHRNB4|CACNA1C|SLC9A3R1|ADRA1D|NR3C2|SNX5|SPX|PSAP|COMT|AVPR1A|AGTR2|OXT|AVPR2|CHRNA3|AGT|ADORA2A|ATP6V1B1|ANPEP|ABCG3|AVP|CLN3|EDN1|UTS2R|EDNRB|GNAS|CYP2J5|NPPB|UMOD|UTS2|MLLT6|SLC5A2|PTGER4|SLC22A6|GNAI2|CHRNB2|NPSR1	GOBP_EXCRETION	1.837	0.017
PPARD|PPARG|S1PR2|RHOA|NFE2L2|PRKG1|MEF2C|TRIB1|LRP1|MYOCD|SLIT2|PPARGC1A|BMPR1A|ILK|PDGFB|DRD4|GNA12|IGFBP5|SEMA6D|ABHD2|ADIPOQ|CAV1|GSTP1|TPM1|CORO1B|TAFA5|EGFL7|PARK7|GSTP2|APEX1|NDRG4|NF1|SERPINE1|GNA13|AIF1|IGFBP3	GOBP_NEGATIVE_REGULATION_OF_SMOOTH_MUSCLE_CELL_MIGRATION	1.8363	0.0001
COMT|AVPR1A|AGTR2|OXT|GAS6|AVPR2|AGT|F2R|ADORA2A|ACE|CORIN|ANPEP|STC1|F2RL1|ADORA1|TAC1|TACR1|AVP|GJA1|EDN1|PDGFB|PTPRO|DRD3|UTS2R|INPP5K|PTGER3|DRD2|EMP2|CYBA|EDNRB|GNAS|CORO2B|NPPB|UTS2|SLC9A3R1|ADIPOQ|PTGER4|ADRB1|OLFR78|SNX5|GNAI2|SPX|GJA5	GOBP_REGULATION_OF_RENAL_SYSTEM_PROCESS	1.8281	0.0825
NR0B1|EP300|TCF21|IGF1|FOXH1|SRC|DNAAF4|SFRP1|GH|ESR2|PHB2|RNF14|PRMT2|VPS11|DAB2|BRCA1|KMT2D|UFSP2|CNOT9|KANK2|ZFP366|UFM1|SRARP|NODAL|NCOR1|HDAC1|NCOR2|PIAS2|LATS1|PPP5C|KDM5D|PARK7|CRY1|NCOA3|ARNTL|CLOCK|PER1|NCOA2|MED1|WBP2|AR|ZBTB7A|LMO3|CALR|PHB|DDX5|CNOT2|CYP7B1|RHOA|SMARCA4|UBA5|LBH|FOXA1|DDRGK1|BDNF|HEYL|NR3C1|SKP2|STRN3|PAK1|FSHR|TRP63|GHRHR|SIRT1|ISL1|CARM1|TRIM68|FOXP1|YAP1|NTRK2|SAFB…	GOBP_REGULATION_OF_INTRACELLULAR_STEROID_HORMONE_RECEPTOR_SIGNALING_PATHWAY	1.8219	0.02
PARP2|DDX39B|AKAP6|CCN4|IGF1|FDPS|ADRB1|NR3C1|MTOR|HAMP2|PIN1|TRIP10|SLC25A4|PIN1RT1|HAMP|EDN1|SIRT1	GOBP_POSITIVE_REGULATION_OF_CELL_GROWTH_INVOLVED_IN_CARDIAC_MUSCLE_CELL_DEVELOPMENT	1.8174	0.0095
CASP6|STK4|GSN|RB1|PRKAA1|ATF2|IGF1R|KRT8|PIK3CG|CASP8|KRT18|MTCH2|FAS|BID|LIMS1|PPARA|ARF6|CFLAR|ATF7|STK3|ADAR|BCL2L1|GSK3B	GOBP_HEPATOCYTE_APOPTOTIC_PROCESS	1.8018	0.0433
HSPG2|MEGF8|FGF9|MYF5|SHH|MEF2C|WNT9A|MMP16|TAPT1|OSR2|TWIST2|WNT5A|HOXB6|HOXA7|ETL4|DLX1AS|ALX3|MKS1|TBX15|SLC39A1|RBP4|SP1|EIF4A3L1|FLVCR1|DLK1|NKX3-2|HOXD1|FGF8|HOXA1|HOXA2|FUZ|ZEB1|LHX1|SLC39A3|NIPBL|DLX1|NOG|BMP7|ALX1|SIX2|CDK20|DEAF1|HOXD10|SMAD2|MTHFD1L|HOXC11|HOXD11|GLI3|HOXB7|IHH|HOXB2|OSR1|DLG1|HOXB1|MBTD1|TFAP2A|2610005L07RIK|HOXC9|TGFB2|ACVR2A|FOXC2|HSD17B7|HOXA5|HOXB3|HOXA9|HOXB9|SAT…	GOBP_EMBRYONIC_SKELETAL_SYSTEM_DEVELOPMENT	1.7958	0.0292
HJV|NUMA1|ELAPOR2|MIR675|KCP|HOXA13|UBE2O|LEMD2|TMPRSS6|TCF7L2|LEMD3|FSTL1|TFAP2B|WNT5A|PPM1A|CRB2|CDH5|RGMA|NOTCH2|SKOR2|TOB1|TRIM33|FBN1|MSX2|NEO1|SOSTDC1|NOTCH1|GATA4|HIPK2|HTRA3|ACVRL1|FBXL15|DLX1|NOG|WNT1|RNF165|RBPJ|ABL1|PELO|FZD1|CHRDL1|SMAD2|TNFAIP6|GDF2|ILK|CRIM1|HTRA1|TGFBR3|CAV1|SOST|FSTL3|SKI|BAMBI|CHRD|SMURF2|BMP4|VWC2|FOXD1|VWC2L|NANOG|GDF3|HES1|HES5|NBL1|SFRP1|VSIR|SFRP4|SFRP5|GDF5…	GOBP_REGULATION_OF_BMP_SIGNALING_PATHWAY	1.7895	0.0001
LRP6|GPC3|ANKRD6|MKS1|ABL1|ABL2|PLEKHA4|MLLT3|NKD1|DACT1|ZNRF3|SFRP1|SFRP2|DAB2|SFRP5	GOBP_REGULATION_OF_WNT_SIGNALING_PATHWAY_PLANAR_CELL_POLARITY_PATHWAY	1.7814	0.0667
RGS2|RAP1GDS1|CHGA|CAV1|CDC42|SRC|AKAP13|PDE4B|PLN|RAMP3|EDNRA|ATP2B4|GNAI2|NOS1|EDN1|RAC1	GOBP_G_PROTEIN_COUPLED_RECEPTOR_SIGNALING_PATHWAY_INVOLVED_IN_HEART_PROCESS	1.7807	0.073
PHB|EP300|TCF21|DDX5|SMARCA4|IGF1|FOXH1|HEYL|SFRP1|ESR2|RNF14|PRMT2|DAB2|SIRT1|TRIM68|FOXP1|NODAL|NCOR1|SAFB2|HDAC1|NCOR2|PIAS2|RNF6|KDM5D|PARK7|ZBTB7A	GOBP_REGULATION_OF_ANDROGEN_RECEPTOR_SIGNALING_PATHWAY	1.78	0.0959
IDH2|NAMPT|HAAO|KYNU|NMNAT1|G6PDX|QPRT|NADK|NADK2|NMNAT2|IDO1|NAPRT|ASPDH|NMNAT3|IDO2|NADSYN1	GOBP_NICOTINAMIDE_NUCLEOTIDE_BIOSYNTHETIC_PROCESS	1.7798	0.0099
ZPR1|COPS2|SALL4|BRCA2|PELO|DMBT1|GINS4|GINS1|PALB2|NCAPG2|NDEL1|TAF8|INTS1|CHEK1|SBDS|SETDB1|BRD4	GOBP_INNER_CELL_MASS_CELL_PROLIFERATION	1.7782	0.0128
NR0B1|CALR|PHB|TCF21|CNOT2|CYP7B1|RHOA|SMARCA4|LBH|IGF1|FOXH1|HEYL|SFRP1|STRN3|ESR2|PHB2|VPS11|DAB2|BRCA1|TRP63|SIRT1|CNOT9|ISL1|KANK2|ZFP366|FOXP1|NODAL|NCOR1|HDAC1|NCOR2|PIAS2|VPS18|CRY1|CRY2|HMGA2|ARNTL|CLOCK|PER1|CNOT1|ZBTB7A	GOBP_NEGATIVE_REGULATION_OF_INTRACELLULAR_STEROID_HORMONE_RECEPTOR_SIGNALING_PATHWAY	1.7775	0.0583
CAV3|RGS2|TOMM70A|PPARG|FBXO32|PI16|AKAP1|YY1|JARID2|SMAD3|G6PD2|G6PDX|GSK3A|CTDP1|ERRFI1|GLRX3|ATP2B4|ZFP418|PAK1|FOXO1|GSK3B|FOXP1|MSTN|TNFRSF1A|LMNA|IGFBP5|TNFRSF1B|MLIP|BMP10|PPARA|NOTCH1|TRIM63|GATA5|SMAD4|P2RX4|RGS4	GOBP_NEGATIVE_REGULATION_OF_MUSCLE_HYPERTROPHY	1.7766	0.0025
FGF9|FGFR1|SHH|IRS1|SIX1|TBX1|SOX9|MYCN|WNT5A|IRS2|FAT4|FOXF1|SMO|FBXW4|PRRX1|GAS1|TBX18|KDR|ZEB1|TGFBR2|BMP7|LRP6|BMP2|CTNNB1|SIX2|IHH|OSR1|FOXP2|ARHGAP5|HMGB1|BMPR1A|FGF7|MSX1|FGFR2|DCHS1|PRKAR1A|FOXP1|GPC3|LMNA|WNT2|CTNNBIP1|FGF4|PRRX2|HAND2|LRP5|PHF14|PTN|TBX2|NFIB|SHOX2|WNT11|CHRD|MYC|BMP4|PDGFA	GOBP_MESENCHYMAL_CELL_PROLIFERATION	1.7663	0.0203
NEUROG1|TACR2|TBX3|AGT|HTR2B|SSTR2|HTR1D|KCNMA1|P2RX3|DLG1|GHSR|TIFAB|EDN1|P2RX2|TSHZ3|NPY1R|PTGER3|DRD2|EDN2|EDNRB|KIT|PTGER4|EDN3|TBX2|GDNF|DRD1|GHRL	GOBP_PHASIC_SMOOTH_MUSCLE_CONTRACTION	1.7656	0.083
VANGL2|CTNNB1|VEGFA|STK4|PLXND1|ABL1|ENG|NOTCH4|SHH|ANGPT1|TBX1|MDK|PITX2|GBX2|IHH|CXCR4|EDNRA|AHR|COL4A1|SEMA5A|GDF2|FLT1|FKBPL|EDN1|SEMA3E|NFATC4|FOXC2|NRP1|CXCL12|LEF1|PPP3R1|NFATC3|TEK|SRF|NRARP|ACVR1|DLL4|FGF8|SFRP2|RBM15|KDR|TGFBR2|SIRT6|GNA13|TBX20	GOBP_BRANCHING_INVOLVED_IN_BLOOD_VESSEL_MORPHOGENESIS	1.7651	0.0511
PGR|CDH2|HNF4A|SLC9A4|BHLHA15|GDF11|DLL1|NKX2-2|RFX3|RHEB|FZD5|WNT5A|MIR503|MIR375|CFTR|MIR541|XBP1|MUC2|BMP6|SIDT2|PDPK1|SMO|GPAT4|BMP5|CDK6|RARG|RARA|FASN|ARNTL|GATA2|PAX6|INSM1|CLOCK|RARB|SPDEF|BMP4|MIR214|BAD|HIF1A	GOBP_GLANDULAR_EPITHELIAL_CELL_DEVELOPMENT	1.763	0.0317
COMT|AVPR1A|AGTR2|OXT|AVPR2|AGT|ADORA2A|ACE|CORIN|ATP6V1B1|ANPEP|ADORA1|TAC1|TACR1|AVP|EDN1|DRD3|UTS2R|DRD2|EDNRB|GNAS|NPPB|UTS2|MLLT6|NR3C2|PTGER4|SNX5|GNAI2|SPX	GOBP_RENAL_SODIUM_EXCRETION	1.7619	0.0383
FOXP1|PHB|TCF21|NODAL|NCOR1|SMARCA4|HDAC1|IGF1|FOXH1|NCOR2|PIAS2|HEYL|SFRP1|ESR2|DAB2|ZBTB7A|SIRT1	GOBP_NEGATIVE_REGULATION_OF_ANDROGEN_RECEPTOR_SIGNALING_PATHWAY	1.7602	0.0489
PXDN|COL14A1|LMX1B|ADAMTS12|MMP11|TGFBR1|ADAMTS2|LOXL2|TNXB|EMILIN1|P4HA1|EFEMP2|OPTC|FOXC1|COL2A1|ZFP469|PLOD3|CHADL|ACAN|AEBP1|ATP7A|COL11A1|FKBP10|P3H4|COLGALT1|COL3A1|COL5A1|RB1|COL11A2|COL5A2|COL1A1|COL1A2|COMP|ADAMTS14|MIA3|VPS33B|SERPINH1|DPT|EXT1|LUM|TGFB2|LOXL3|FOXC2|P3H1|COL13A1|ANXA2|DDR2|LOX|MKX|LOXL1|GREM1|SERPINF2|LOXL4|CYP1B1|ADAMTS7|VIPAS39|SFRP2|NF1|CRTAP|SCX	GOBP_COLLAGEN_FIBRIL_ORGANIZATION	1.7597	0.0843
PPARD|RGS2|KLK1B1|CHGA|PTK2|OXTR|ITGB1BP1|HMGCR|GRIP2|SNTA1|MANF|G6PDX|MKKS|TACR1|ADCYAP1|ADORA2B|AHR|BDKRB2|ADRA2A|DUSP5|KLF2|GPX1|ICAM1|SHC1|HTR1B|TRPM4|GCLM|CALCA|SOD3|NPPA|MGLL|CYSLTR1|FOXC1|ZDHHC21|TBXAS1|PLOD3|CACNA1G|DRD1|PTGS1|ADRB2|PTGS2|AVPR1A|ACTA2|ABL1|ROCK1|ATG5|ROCK2|RHOA|AVPR2|ADORA2A|PRKG1|ADCY6|F2RL1|ECE1|P2RX1|AVP|CFTR|GJA1|EXT2|PDGFB|SOD2|ADM|NPY1R|SIRT1|FAAH|PTPRM|EDN2|FOXC2|E…	GOBP_REGULATION_OF_TUBE_SIZE	1.7559	0.014
IQGAP1|FGF9|PDE4D|PTK2|RPS6KB1|HDAC4|IGF1|SRC|CAMK2D|F3|ADAMTS1|IL6ST|MDK|LRP1|VTN|CCL5|POSTN|FOXO4|NOX4|FGA|AGER|S100A11|IL18|CCN4|SMO|ARPC2|RAPGEF4|SSH1|TERT|ITGB3|PLAU|ATP7A|DOCK7|BCL2|PGR|P2RY2|TMSB4X|RAPGEF3|AGT|RETN|HAS2|NR4A3|P2RY6|PAK1|PDGFB|EGR1|MDM2|IGFBP5|DDR2|SEMA6D|PDGFD|ITGA2|PTGER4|PCSK5|DOCK5|DOCK4|CYP1B1|LPAR1|CRK|TLR4|MYO5A|PDGFRB|MYC|AIF1	GOBP_POSITIVE_REGULATION_OF_SMOOTH_MUSCLE_CELL_MIGRATION	1.7555	0.0016
NPPC|NPPB|ADCY3|NPPA|ADCY10|ADCY4|ADCY6|ADCY9|GUCY2C|ADCY1|GUCY2E|ADCY2|ADCY8|GUCY2F|GUCY1B1|ADCY7|GUCY1A1|GUCY2G|AMPD2|GUCY2D|NPR1|PTH2|NPR2|ADCY5	GOBP_CYCLIC_NUCLEOTIDE_BIOSYNTHETIC_PROCESS	1.7537	0.008
FGF2|CLEC14A|VEGFA|NR2F2|PKD1|NFATC1|ACVR2B|PTPN14|SOX18|TBX1|CCBE1|EPHA2|TIE1|LGALS8|HEG1|FOXC2|PDPN|SYK|FLT4|VASH1|EFNB2|NGP|PPP3CB|BMPR2|TMEM204|VEGFC|FOXC1|PROX1|LGALS12|KDR|ACVRL1|SVEP1	GOBP_LYMPH_VESSEL_DEVELOPMENT	1.7518	0.0647
BMP6|JAK2|PPARG|BMP2|D130043K22RIK|TGFB1|NODAL|BMPR2|TGFB3|TGFBR1|NUP93|RBPMS|SMAD4|PARP1|BMPR1A|DAB2|BMP4|SH2B1	GOBP_POSITIVE_REGULATION_OF_SMAD_PROTEIN_SIGNAL_TRANSDUCTION	1.7507	0.0294
SLC12A6|PRKG2|LRRC8A|SHANK3|GNB3|SLC12A1|LRRC8E|KCNN4|SLC12A2|ADD1|SLC12A3|CLCN3|KCNMA1|CLNS1A|SLC12A5|ANXA7|AQP1|AQP2|CLN3|E2F4|FSHR|SLC6A12|SCT|AQP4|SCTR|AQP11|WNK3|NPM1|ANO6|CCDC51|SLC12A8|SLC12A4|SLC12A7|SLC12A9|P2RX7|ABCB8	GOBP_CELL_VOLUME_HOMEOSTASIS	1.7436	0.035
EP300|NUMA1|FGF9|ELAPOR2|ACVR2B|KCP|UBE2O|ZEB2|MYOCD|CDKN2B|NPNT|LRG1|CRB2|CDH5|BMP3|FERMT1|NOTCH2|ADAM17|BMP5|ITGA8|NUP93|RBPMS|RNF111|INHBC|INHBE|MSX2|NEO1|LEFTY2|NOTCH1|TGFB1I1|GATA4|HIPK2|ACVRL1|FBXL15|BMP7|BMP8A|BMP2|RNF165|RBPJ|SDCBP|PELO|SMAD2|1700037H04RIK|GDF15|CSNK2B|GOT1|HFE|GIPC1|GDF10|GDF2|CDKN1C|ILK|TGFB2|ACVR2A|MSTN|STK11|TGFBR3|D130043K22RIK|TGFB1|BMP10|ACVR1|ING2|GDF7|BMP4|SH2B1|…	GOBP_POSITIVE_REGULATION_OF_TRANSMEMBRANE_RECEPTOR_PROTEIN_SERINE_THREONINE_KINASE_SIGNALING_PATHWAY	1.7414	0.0114
CDKN1A|NQO2|DDX39B|FGF2|FGF9|IGF1|SRC|CAMK2D|MEF2C|ADAMTS1|TGFB3|MYOCD|TNF|PPARGC1A|NDRG2|DRD4|HMOX1|HTR1B|GNAI3|ERN1|DNMT1|ADIPOQ|TPM1|TAFA5|MIR504|PARK7|EFEMP2|APLN|RBM10|MFN2|GSTP2|HPGD|TERT|JUN|CALCRL|GNA13|PDCD4|PPARG|S1PR2|LDLRAP1|DBH|GRK2|RHOA|AGT|PRKG1|DDIT3|GPER1|CDKN1B|NR4A3|BMPR1A|P2RY6|PAK1|EDN1|PDGFB|SOD2|IL10|JAK2|GNA12|PTEN|AGTR1A|MDM2|IGFBP5|MEF2D|MMP9|DDR2|CAV1|GSTP1|MMP2|CNN1|RG…	GOBP_VASCULAR_ASSOCIATED_SMOOTH_MUSCLE_CELL_PROLIFERATION	1.7408	0.0521
CDH2|HES1|HNF4A|BHLHA15|GDF11|DLL1|MEN1|NKX2-2|RFX3|RBM4|RHEB|NKX6-2|NKX6-1|WNT5A|MIR503|MIR375|CFTR|MIR541|NKX6-3|NEUROD1|BMP6|GATA6|SIDT2|PDPK1|SMO|BMP5|PAX4|CDK6|RFX6|PDX1|ZBED6|VHL|MIR7-1|ARNTL|PAX6|INSM1|CLOCK|ONECUT1|REG1|BMP4|MIR214|BAD	GOBP_ENTEROENDOCRINE_CELL_DIFFERENTIATION	1.7361	0.0227
RGS2|HOMER1|ANG2|COL14A1|TMTC3|STAC3|SELENON|TNNT2|G6PD2|G6PDX|CACNA2D2|MYOD1|XK|KEL|GPX1|PARP2|FBXO22|HDAC9|CAPN3|KRT8|TPM1|MIR499|PPARA|NOTCH1|GATA4|MYF6|PLEC|PPP3CA|CAV3|TMOD3|TBX3|CHRNB1|DNER|SORBS2|PAK1|NFATC4|ISL1|PRKAR1A|SPEG|LMOD3|LOX|FDPS|FHL2|BMP10|SKI|RCAN1|MYOZ2|MYOZ1|MAML1|MYORG|MIR351|RGS4|PTCD2|PDGFRA|SIX1|CAMK2D|SIX4|ATG7|ADRA1A|TMOD2|KDM1A|ZFP418|MET|SRF|POPDC2|PBRM1|LMOD2|LMOD1|…	GOBP_MUSCLE_CELL_DEVELOPMENT	1.734	0.0376
NMU|PRAP1|GPR39|TRPV1|OXTR|ABCG2|APOA1|APOA2|LPCAT3|KCNQ1|CRH|TAC1|TACR1|TFF2|CRHR2|NR1H3|NEUROD1|SLC22A5|PTGER3|HIP1R|UCN|SLC22A21|WNK1|TYMP|DGAT1|TAC4|ADRB1|PTGER1|ABCG5|EPB41|ABCG8|APOA4|PPP3CA|OPRK1|GHRL|ISX|NEUROG1|NR1H2|OPRL1|OXT|STK39|AQP1|GHSR|TIFAB|FGF10|ABCB1A|SCT|LEP|APOA5|ENPP7|WNK3|HAMP2|ACAT2|CYP8B1|HAMP|PAWR|NPSR1|WNK4	GOBP_REGULATION_OF_DIGESTIVE_SYSTEM_PROCESS	1.7339	0.0001
IGFBP4|BMP2|ZFAND2B|PIK3R1|IGF1|IRS1|IGFBP2|CILP|CDH3|GHR|EIF2AK3|GHSR|GRB10|NKX3-1|GHRHR|IGFBP1|TRIM72|GIGYF1|INPPL1|IGFBP5|TSC2|BMP5|PHIP|IGF1R|ATXN1|GIGYF2|ATXN7|MYORG|IFT88|IGFBP6|AKT1|POU1F1|AR|PLCB1|WNT1|IGFBP3	GOBP_INSULIN_LIKE_GROWTH_FACTOR_RECEPTOR_SIGNALING_PATHWAY	1.733	0.0584
AVPR1A|BRINP1|NPAS1|MBD2|PTEN|NPAS3|DBH|OXT|OXTR|PRL|NR3C1|ZFX|KALRN|GNAQ|CREBRF|AVP|DRD1|OPRK1	GOBP_PARENTAL_BEHAVIOR	1.7327	0.0313
PRKG2|GOLGB1|SIX2|MUSTN1|COMP|CCN2|SCUBE2|MMP16|SOX9|MMP14|STC1|CCN3|IHH|EXT1|PBXIP1|COL9A1|LTF|GRN|DSPP|LEF1|DDR2|BMPR2|HMGA2|SMAD7|SIRT6	GOBP_CHONDROCYTE_PROLIFERATION	1.7319	0.0387
PPARD|NR0B1|EP300|TCF21|NR1D1|UCN3|CUZD1|PRCP|APPL1|FOXH1|SRC|GH|PHB2|RNF14|RXFP2|PTPN11|UFM1|REN1|LANCL2|ACSL1|HDAC1|TMF1|PIAS2|LATS1|THRA|NCOA1|PTGES3|PARK7|OLFR78|PPARA|NCOA3|ARNTL|CLOCK|PER1|NR1D2|NCOA2|MED1|WBP2|AR|ZBTB7A|TRERF1|BMP7|GPHB5|PPARGC1B|PGR|PRLR|KLF9|CNOT2|CYP7B1|POU4F2|RHOA|PADI2|SMARCA4|UBA5|LBH|FOXA1|HEYL|CSNK2B|GHR|STRN3|GHSR|TRH|PAK1|FSHR|TRP63|GHRHR|ESR1|SIRT1|CALCOCO1|ISL1…	GOBP_HORMONE_MEDIATED_SIGNALING_PATHWAY	1.7313	0.052
HJV|NUMA1|OGT|FGF9|NREP|MIR675|SPRY1|SPRY2|KCP|LEMD2|LEMD3|FSTL1|NPNT|LRG1|PPM1A|STRAP|RGMA|NOTCH2|SKOR2|ADAM17|PBLD2|PBLD1|VASN|LATS1|NUP93|RBPMS|TOB1|RNF111|INHBC|INHBE|MSX2|PPARA|LEFTY2|IL17RD|NOTCH1|TGFB1I1|GATA4|ARID4A|EID2|RASL11B|VEPH1|ZEB1|TSKU|ADAMTSL2|HTRA3|ACVRL1|FBXL15|DLX1|NOG|WNT1|CAV3|BMP8A|RNF165|RBPJ|ABL1|SDCBP|FZD1|ZFYVE9|SMAD2|1700037H04RIK|CSNK2B|GOT1|CDKN1C|ILK|TGFB2|ACVR2A|H…	GOBP_REGULATION_OF_TRANSMEMBRANE_RECEPTOR_PROTEIN_SERINE_THREONINE_KINASE_SIGNALING_PATHWAY	1.7255	0.0127
FOXA2|LRP6|MEGF8|CTNNB1|GDF3|NAT8F1|NAT8|NAT8F5|ZBTB17|NAT8F2|ACVR2B|ETS2|NAT8F3|AMOT|UGDH|TENM4|WNT5A|RNF2|CRB2|ACVR2A|OTX2|LRP5|NODAL|HHEX|SRF|DACT1|LDB1|NSD1|ACVR1|PLPP3|ZIC3|GATA4|SMAD4|CHRD|LHX1|FRS2	GOBP_GASTRULATION_WITH_MOUTH_FORMING_SECOND	1.722	0.0064
RGS2|NMU|TRPV1|OXTR|LCK|GRIP2|MYOCD|MKKS|NPNT|TACR1|ADORA2B|BDKRB2|ADRA2A|SHC1|CHRNB4|CALCA|ZDHHC21|SPX|CALD1|CALCRL|CACNA1G|DRD1|GHRL|PTGS1|ADRB2|PTGS2|MYLK|ACTA2|PROK2|TBX3|ROCK2|RHOA|CHRNA3|PRKG1|TRPA1|SSTR2|TACR3|ABAT|DLG1|P2RX1|GHSR|ATP2B4|FKBP1B|CHRM2|FLT1|NPY1R|EDN2|EDNRB|IRAG1|SCNN1B|BBS2|CAV1|HTR2A|MAP2K1|PDE4B|APBB2|DOCK5|TPCN2|TBX2|PLA2G6|SMPD3|TACR2|PDE4D|ATP1A2|F2R|SETD3|KCNMA1|APBB1…	GOBP_SMOOTH_MUSCLE_CONTRACTION	1.721	0.0668
LRP6|CTNNB1|FGF9|FGFR1|SHH|IRS1|SIX1|TBX1|SOX9|IHH|MYCN|FOXP2|WNT5A|ARHGAP5|HMGB1|BMPR1A|FGFR2|IRS2|FOXF1|FOXP1|LMNA|WNT2|CTNNBIP1|PRRX2|SMO|LRP5|PHF14|PTN|FBXW4|NFIB|SHOX2|PRRX1|GAS1|WNT11|TBX18|CHRD|KDR|ZEB1|TGFBR2|MYC|BMP4|PDGFA	GOBP_REGULATION_OF_MESENCHYMAL_CELL_PROLIFERATION	1.7208	0.0977
IDH2|NAMPT|HAAO|KYNU|NMNAT1|NMRK2|G6PDX|QPRT|NADK|NADK2|NMRK1|NMNAT2|IDO1|NAPRT|ASPDH|NMNAT3|IDO2|NADSYN1|KMO	GOBP_PYRIDINE_NUCLEOTIDE_BIOSYNTHETIC_PROCESS	1.7207	0.0477
CNOT2|CYP7B1|UBA5|LBH|FOXA1|FOXH1|SRC|DNAAF4|DDRGK1|SKP2|STRN3|PHB2|PAK1|VPS11|FSHR|BRCA1|TRP63|KMT2D|UFSP2|CNOT9|ISL1|KANK2|ZFP366|CARM1|UFM1|SRARP|YAP1|LATS1|VPS18|UFL1|PAGR1A|NCOA3|PARP1|CNOT1|MED1|WBP2|AR	GOBP_REGULATION_OF_INTRACELLULAR_ESTROGEN_RECEPTOR_SIGNALING_PATHWAY	1.7195	0
VEGFB|CADM4|MAPK14|CD59A|CLEC14A|FGF9|FZD4|VEGFA|HSPB1|CCL2|ANGPT1|DAB2IP|HGS|CNMD|EPN2|SULF1|PRKD1|PDCD6|BCAR1|MYOF|FGF10|FLT1|GRB10|XBP1|PDGFB|EMILIN1|MMRN2|FOXC2|MAPKAPK2|NRP1|FLT4|NEDD4|PRKCB|MT3|PTPN1|HHEX|TEK|PTK2B|TMEM204|VEGFC|FOXC1|FGF18|VEGFD|PRKD2|KDR|PGF|BMP4|HIF1A	GOBP_VASCULAR_ENDOTHELIAL_GROWTH_FACTOR_RECEPTOR_SIGNALING_PATHWAY	1.7186	0.064
NR0B1|EP300|TCF21|FOXH1|SRC|GH|PHB2|RNF14|UFM1|HDAC1|TMF1|PIAS2|LATS1|PTGES3|PARK7|OLFR78|NCOA3|ARNTL|CLOCK|PER1|NCOA2|MED1|WBP2|AR|ZBTB7A|TRERF1|BMP7|PPARGC1B|PGR|KLF9|CNOT2|CYP7B1|POU4F2|RHOA|PADI2|SMARCA4|UBA5|LBH|FOXA1|HEYL|STRN3|PAK1|FSHR|TRP63|GHRHR|ESR1|SIRT1|CALCOCO1|ISL1|CARM1|TRIM68|YAP1|NTRK2|ABHD2|SAFB2|SAFB|DNAJA1|RNF6|VPS18|PAGR1A|CREBRF|HMGA2|UBE3A|BMP4|YWHAH|IGF1|AKAP13|DNAAF4|SFR…	GOBP_STEROID_HORMONE_MEDIATED_SIGNALING_PATHWAY	1.718	0.0263
HSPG2|FGF9|SLC39A14|LTBP3|RELA|ADAMTS12|RFLNA|RFLNB|ANXA6|MEF2C|WNT9A|SCUBE2|SOX9|OSR2|PTH|WNT7A|PTPN11|AXIN2|NPPC|SOX6|CST10|MEX3C|NKX3-2|MSX2|SOX5|PRKG2|GLG1|TRPS1|BMP2|PTHLH|PRKCA|MAF|RB1|SIX2|SNAI2|COL11A2|ATF2|MUSTN1|IFT80|MIA3|HOXD11|GLI3|IHH|OSR1|ZBTB16|ROR2|EXT2|PKDCC|PTH1R|MEF2D|TGFB1|MKX|EFEMP1|RARG|HMGA2|SHOX2|ARID5A|HOXA11|GPLD1|BMP4|SCX|MAPK14|SMPD3|FGFR1|HES5|CCN2|MDK|TGFBR1|SMAD3|T…	GOBP_CHONDROCYTE_DIFFERENTIATION	1.7152	0.0516
LRP6|CTNNB1|FGF9|FGFR1|SHH|IRS1|SIX1|TBX1|SOX9|IHH|MYCN|FOXP2|WNT5A|ARHGAP5|HMGB1|BMPR1A|FGFR2|IRS2|FOXF1|FOXP1|WNT2|PRRX2|SMO|LRP5|FBXW4|SHOX2|PRRX1|GAS1|TBX18|CHRD|KDR|TGFBR2|MYC|PDGFA	GOBP_POSITIVE_REGULATION_OF_MESENCHYMAL_CELL_PROLIFERATION	1.7128	0.047
GNG7|SHANK3|ATP1A2|EPHB2|RPS6KB1|CACNA1E|MEF2C|MDK|MORC1|CCK|CCKBR|CRH|ESR2|PRKAR1B|ADCYAP1|GRPR|ADRA2A|NPY2R|GRM7|CRHR1|SLC1A1|GABRA5|DRD4|NPAS2|PENK|BRINP1|EIF4E|UCN|LYPD1|GRP|ADRB1|VDAC1|SPIRE1|RAG1|VDAC3|NEUROD2|PDE8B|USP46|DRD1|ALS2|BCL2|GRIN2B|DBH|ANKFN1|FBXL20|TAAR4|DEAF1|BDNF|DBI|MECP2|HTR1A|EXT1|GJA1|APOE|DPP4|EIF4G1|HTR2C|MAPK8IP2|NR2E1|ASIC1|GRIK2|ASIC4	GOBP_FEAR_RESPONSE	1.712	0.0309
OLFR734|CHGA|DEFB1|PDE3B|SOX9|CGAS|CDC34|ADCYAP1|ADORA2B|AHR|CD36|FFAR4|CRHR1|TAAR1|RXFP2|GPR61|GPR62|NPPC|GPR3|PDE3A|NPPA|CREB1|OLFR78|NUCB2|RASD2|EPHA5|PRKG1|MGRN1|DGKQ|AQP1|ECE1|RAPGEF2|GHRHR|GHRH|EDNRB|IRAG1|PDE7A|SCT|GUCY1B2|PDE7B|ADGRG6|SCTR|HTR2C|PTK2B|UBE2B|ADNP|CAP2|PDE4D|PEX5L|CAP1|KCNC2|PDE9A|GUCY1A2|GUCY2E|ADCY2|ADCY8|CRH|GUCY2F|GUCY1B1|CRHR2|GUCY1A1|NPY2R|PTGER3|PDE2A|UCN|GLP1R|GAPDH…	GOBP_CYCLIC_NUCLEOTIDE_MEDIATED_SIGNALING	1.7104	0.0645
ATP7A|CLASP2|FKBP10|SMPD3|RGCC|PXDN|CLASP1|MFAP4|NTNG2|LTBP3|MYH11|COL3A1|HAS1|THSD4|HAS3|AGT|ANTXR1|LTBP4|COL1A2|SOX9|NTN4|SMAD3|HAPLN2|IHH|HAS2|TIE1|TNXB|DAG1|EMILIN1|LAMB3|GPM6B|NTNG1|PHLDB1|LAMB2|TGFB1|LOX|LAMB1|EFEMP2|RAMP2|FBLN5|NOTCH1|QSOX1|PLOD3|PHLDB2	GOBP_EXTRACELLULAR_MATRIX_ASSEMBLY	1.7078	0.0768
RGS2|PI16|AKAP1|YY1|PTK2|SELENON|ATP2A2|MEF2C|TNNI1|TNNC1|G6PD2|G6PDX|MYOD1|EZH2|FOXO1|GSK3B|PARP2|CMYA5|MYMK|NPPA|MEF2A|PPARA|NOTCH1|SLC25A4|GATA4|GATA5|AR|PPP3CA|CAV3|FBXO32|ASB2|NOL3|INPP5F|PRKCA|NFATC1|ROCK1|ROCK2|TCAP|OGA|CTDP1|ECE1|ATP2B4|PAK1|SIRT1|SCN5A|TNFRSF1B|PDE5A|FDPS|CACNA1S|BMP10|SRL|MTOR|MYOZ2|MYOZ1|TRIM63|ADK|RGS4|AIF1|DDX39B|SLC9A1|JARID2|HDAC4|IGF1|PDE9A|CAMK2D|HEY2|PRKAG3|SMAD…	GOBP_MUSCLE_ADAPTATION	1.7067	0.0662
AVPR1A|RNF165|NR5A1|WRN|COMP|SLC1A2|HELT|ADRA1A|AVPR1B|EDNRA|ALPL|SERP1|EDN1|SEC63|TRP63|ADRA1B|ERCC1|GNA12|NDUFS6|PMP22|AGTR1A|AGTR1B|TERC|ADRA1D|GNAQ|CISD2|HYAL2|ARHGEF12|GNA11|GNA13|ENPP1	GOBP_MULTICELLULAR_ORGANISM_AGING	1.7061	0.0001
FKBP4|PHB|EP300|TCF21|DDX5|RHOA|SMARCA4|IGF1|FOXH1|DAXX|HEYL|SFRP1|ESR2|RNF14|PRMT2|NKX3-1|DAB2|SIRT1|DDX17|TRIM68|FOXP1|ZMIZ1|KDM3A|NODAL|NCOR1|SAFB2|HDAC1|DNAJA1|NCOR2|TMF1|PIAS2|RNF6|KDM5D|PARK7|UBE3A|RWDD1|ARID1A|AR|ZBTB7A	GOBP_ANDROGEN_RECEPTOR_SIGNALING_PATHWAY	1.701	0.012
PPARD|RGS2|KLK1B1|PTK2|KCNMA1|ADORA1|ADRB3|G6PDX|MKKS|ESR2|ADCYAP1|ADORA2B|GUCY1A1|BDKRB2|ADRA2A|KLF2|GPX1|SOD1|UCN|VSTM4|ITGA1|CALCA|ADRB1|NPPA|GCH1|KDR|PLOD3|P2RX4|DRD1|GJA5|ADRB2|AGTR2|VEGFA|GRK2|ATG5|AGT|ADORA2A|PRKG1|GPER1|F2RL1|EXT1|CFTR|GJA1|EXT2|SOD2|SIRT1|PTPRM|EDNRB|IRAG1|APOE|KNG1|CPS1|KCNMB1|BBS2|CASR|NPR3|NOS1|PLA2G6	GOBP_VASODILATION	1.6987	0.0003
DDX39B|SLC9A1|AKAP6|PRKCA|ROCK1|PTK2|ROCK2|AGT|IGF1|PDE9A|CAMK2D|MEF2C|NR3C1|ADRA1A|ECE1|TRPC3|NR4A3|EDN1|SIRT1|PARP2|CCN4|MYMK|HAND2|CDK9|PDE5A|FDPS|ADRB1|BMP10|BECN1|MTOR|HAMP2|MEF2A|PIN1|TRIP10|SLC25A4|PIN1RT1|HAMP|PARP1|MTPN|TWF1|ADK|PPP3CA	GOBP_POSITIVE_REGULATION_OF_MUSCLE_HYPERTROPHY	1.6984	0.0169
KCNE1|HCN1|HCN2|AKAP6|GPD1|PDE4D|PKD2|RAPGEF3|FDX1|SLC26A3|KCNQ1|RAPGEF1|ZFP36L1|RAP1A|AANAT|AQP1|SLC8A1|RAP1B|WNT10B|AHR|CFTR|CRHBP|RAPGEF2|DMTN|EZR|INPP5K|PDE2A|SLC8A3|HCN4|IGFBP5|ADIPOQ|PIK3CG|AKAP7|ITPR1|AKAP9|SLC26A6|ITPR2|ITPR3	GOBP_CELLULAR_RESPONSE_TO_CAMP	1.696	0.0149
SLC12A6|ATP12A|ATP1A2|ATP1B1|SLC12A1|UPK3A|SLC12A2|KLHL3|CAMK2D|SLC12A3|SLC9A4|KCNMA1|ATP6V1B1|KCNQ1|ATP1A3|SLC12A5|KCTD7|TFAP2B|KCNA5|SCNN1B|ATP1A4|UMOD|WNK1|BSND|NR3C2|ATP1B3|KCNJ10|ATP1A1|SLC12A8|SLC12A4|SLC12A7|ATP4A|KCNH2|SLC12A9|ATP1B2|ATP4B	GOBP_POTASSIUM_ION_HOMEOSTASIS	1.6955	0.0079
KCNE1|SIX3|PGR|VEGFA|TFCP2L1|EPAS1|FOXA1|KCNMA1|BHLHA15|GDF11|AKR1B3|TMEM79|RFX3|ESR2|FZD5|GJA1|XBP1|CEBPA|HOXB13|FEM1B|HOXA5|TGFB1|GPAT4|GATA2|KDR|HIF1A	GOBP_EPITHELIAL_CELL_MATURATION	1.6931	0.0351
DCC|EPHB2|PTK2|LMX1B|SCN1B|NIN|LHX8|ZEB2|RAC3|FBXO45|KIFBP|NEUROG2|SPTBN4|LHX6|MYCBP2|FGF8|GATA2|TSKU|DRD1|PLXNA3|TTC36|ARHGAP35|SECISBP2|PLXNA4|EPHB3|PRKCA|FEZF2|DCLK2|SOX1|NHLH2|NRP2|SEMA3A|TFAP2A|UQCRQ|LINGO1|RAPGEF2|SLC4A10|NRP1|PTEN|NTRK2|GBA2|ARX|DRAXIN|EPHB6|OGDH|GNAQ|DISC1|NOVA2|B4GALT5|AGTPBP1|MAP2|B4GALT6|FGFR1|EPHA4|HSP90AA1|ATG7|CNTN2|SLIT2|PAFAH1B1|RAC1|ADARB1|DRD2|PRDM8|HPRT|ZMIZ1|F…	GOBP_CENTRAL_NERVOUS_SYSTEM_NEURON_DEVELOPMENT	1.6927	0.0039
ZFPM1|ZBTB14|HEY1|HEY2|JAG1|MEF2C|SOX9|TWIST1|STRA6|SLIT2|TIE1|SOX4|EMILIN1|NOTCH2|PDE2A|TNFRSF1A|EFNA1|MATR3|ADAMTS9|SMAD6|NOTCH1|NOS3|GATA4|GATA5|TGFBR2|GJA5|PRDM1|BMP2|RBPJ|NFATC1|ROBO1|ZFPM2|FGFRL1|RB1|TBX5|HEYL|GATA3|PITX2|BMPR1A|TGFB2|DCHS1|APLNR|SLIT3|MDM4|MDM2|TGFB1|TNFRSF1B|BMPR2|MTOR|ACVR1|HECTD1|SHOX2|SMAD4|ROBO2|CCN1|BMP4|SCX|TBX20	GOBP_HEART_VALVE_DEVELOPMENT	1.6921	0.0441
COMT|AVPR1A|AGTR2|OXT|AVPR2|AGT|ADORA2A|ACE|CORIN|ANPEP|STC1|ADORA1|TAC1|TACR1|CRHR2|AVP|EDN1|DRD3|UTS2R|PTGER3|DRD2|EDNRB|GNAS|NPPB|UTS2|SLC9A3R1|PTGER4|SNX5|GNAI2|SPX|NPSR1	GOBP_REGULATION_OF_EXCRETION	1.6855	0.0446
STRA6L|SCARB1|SLC25A19|SLC46A1|SLC44A4|RBP4|SLC19A2|FOLR1|SLC5A6|SLC23A2|FOLR2|SLC23A1|STRA6|SLC19A3|SLC27A1|LRP2|SLC25A32|ABCC5|SLC19A1	GOBP_VITAMIN_TRANSMEMBRANE_TRANSPORT	1.6821	0.0536
IGFBP4|BMP2|ZFAND2B|IGF1|IGFBP2|CILP|CDH3|GHSR|NKX3-1|GHRHR|IGFBP1|TRIM72|INPPL1|IGFBP5|BMP5|PHIP|ATXN1|ATXN7|MYORG|IFT88|IGFBP6|POU1F1|AR|WNT1|IGFBP3	GOBP_REGULATION_OF_INSULIN_LIKE_GROWTH_FACTOR_RECEPTOR_SIGNALING_PATHWAY	1.68	0.0593
USP15|DEFB34|CX3CR1|PLCG2|CLEC4D|CLEC4B2|PLA2G5|RARRES2|SPI1|CARD9|DEFB15|CLEC4A2|CLEC4N|CLEC4A1|CLEC4E|FAM3A|CLEC4A4|TRIM62|DEFB19|CLEC4B1|CLEC4A3|BCL10	GOBP_ANTIFUNGAL_INNATE_IMMUNE_RESPONSE	1.6791	0.0204
CHGA|KISS1|PLCB2|PLCD1|P2RY10B|CXCR2|GPR20|ADRA2A|GM5127|FFAR4|CRHR1|TRHR2|LPAR4|GPR139|P2RY10|GNA15|VIP|VMN2R81|CALCA|P2RY12|GPR17|GNG13|GPR174|DRD1|GPR18|F2RL1|PLCE1|GPR55|FSHR|ESR1|EDNRB|PTH1R|AGTR1A|AGTR1B|GPR35|HTR2A|HTR2C|LPAR6|GNAQ|NPR3|S1PR1|GNA11|F2R|GPR157|GPR27|ANO1|CCKBR|ADRA1A|EDNRA|GRPR|DRD3|PTGER3|DRD2|GRP|SLC9A3R1|ADRA1D|GPR4|GNB1|F2RL2|F2RL3|LHCGR|OPRK1|OPRL1|CX3CR1|P2RY2|F2|HTR2…	GOBP_PHOSPHOLIPASE_C_ACTIVATING_G_PROTEIN_COUPLED_RECEPTOR_SIGNALING_PATHWAY	1.6762	0.0826
CHGA|OXTR|HMGCR|GRIP2|SNTA1|MANF|G6PDX|MKKS|TACR1|AHR|BDKRB2|ADRA2A|DUSP5|ICAM1|SHC1|HTR1B|TRPM4|MGLL|CYSLTR1|ZDHHC21|TBXAS1|CACNA1G|DRD1|PTGS1|PTGS2|AVPR1A|ACTA2|ABL1|RHOA|AVPR2|P2RX1|AVP|GJA1|PDGFB|ADM|NPY1R|FAAH|EDN2|EDNRB|SCNN1B|CYP2J5|AGTR1A|AGTR1B|BBS2|CAV1|HTR2A|PDE5A|HTR2C|MAP2K1|MMP2|DOCK5|SMTNL1|ASIC2|PER2|SMPD3|ATP1A2|F2R|ACE|HRH2|ADRA1A|EDNRA|KCNA5|ATP2B1|FGB|CRP|SMTNL2|FGA|PTGER3|CAC…	GOBP_VASOCONSTRICTION	1.6743	0.0158
CAV3|RGS2|TOMM70A|BMP2|PI16|YY1|PLPP7|HDAC4|BDNF|DAXX|BHLHA15|DKK1|MYOCD|CCND2|DLL1|G6PD2|CCN3|G6PDX|GSK3A|CTDP1|ANKRD2|EZH2|ZFP418|MSX1|PAK1|XBP1|TMEM119|TRIM72|FOXP1|HDAC3|NKX2-5|SOX6|BHLHE41|FZD7|PPARA|NOTCH1|SMAD4|YBX1|HDAC5|FRS2|RGS4	GOBP_NEGATIVE_REGULATION_OF_STRIATED_MUSCLE_CELL_DIFFERENTIATION	1.6665	0
KLRE1|KLRK1|CLNK|PARP9|EREG|CD160|SH2D1B2|CNR1|LBP|NINJ1|KLRC3|IL21|NPY5R|NKG7|ULBP1|ADAM8|PARK7|PRKDC|KARS|HMGB2|CLOCK|MED1|PTGS2|NLRP6|APP|CCR2|F2RL1|FADD|TLR3|CCR5|H2-M3|HMGB1|GJA1|HSPD1|IDO1|CEBPA|IL18RAP|IL1B|CD47|LTA|TLR8|IL1RL1|TRPV4|PDE5A|NFKBIA|SLC15A4|RIPK2|TLR4|TNFSF4|TXK|CD226|ZP3|XRCC6|HSP90AA1|NOD2|SH2D1B1|LAG3|GIMAP5|MDK|CRTAM|PLSCR1|PYCARD|PLA2G3|IFI208|IL33|MNDAL|TLR9|EMILIN1|GIM…	GOBP_POSITIVE_REGULATION_OF_DEFENSE_RESPONSE	-1.5592	0.075
RBMX|UPF1|SAA3|MYLK3|TANK|NR1D1|USP10|YY1|RELA|ADAMTS12|ST18|MAP2K7|SRC|MAPK13|TOLLIP|RPS6KA4|DAB2IP|VRK2|CACTIN|RPS6KA5|IRAK3|OTUD4|MAPK3|TRAF6|IL1RN|IGBP1B|ANXA1|PRKCA|APP|IL6|IL1B|IL1R1|SMPD1|CD47|RIPK2|TNIP2|HYAL1|ZC3H12A|TAF9|TLE5|PRKCI|HDAC4|TNFRSF11A|YTHDC2|CCL5|PYCARD|CCL21B|CITED1|XCL1|ACOD1|CCL20|CCL21A|IL17A|SIRPA|CCL19|CCL1|CCL11|RC3H1|CCL12|CCL17|CCL2|CCL22|CCL25|CCL3|CCL4|CCL6|CCL7|…	GOBP_RESPONSE_TO_INTERLEUKIN_1	-1.56	0.0745
CD226|KLRB1F|SERPINB9H|CLEC12B|KLRB1B|KLRE1|SERPINB9G|SH2D1B1|IGF2|KLRK1|LAG3|CLNK|GIMAP5|CRTAM|NECTIN2|CD160|SH2D1A|SH2D1B2|GIMAP3|KLRC3|CD96|IL21|KLRI2|KLRI1|CADM1|SERPINB9|ULBP1|H2-BL|TAP2|AP1G1|PVR|IL12A|H2-M3|IL12B|IL18RAP|KLRC1|KLRC2|KLRD1|LAMP1|LEP|LGALS9|KLRB1C|HAVCR2|DPP4|SLAMF6|CEACAM1|VAV1|RAET1D|CLEC2D|RASGRP1|KLRB1|GFER|STAT5A|CRK|STAT5B|KLRB1A|SERPINB9B|SERPINB9C|SERPINB9F|PIK3R6|SE…	GOBP_REGULATION_OF_NATURAL_KILLER_CELL_MEDIATED_IMMUNITY	-1.5603	0.0009
YY1|SUPT6|THOC1|PARP3|IL27RA|APLF|MIR181B-1|AICDA|MIR181B-2|TFRC|EZH2|IGHD|CLCF1|ERCC1|BCL6|CCR6|NSD2|XRCC4|MSH6|IFNG|SWAP70|UNG|PRKDC|EXO1|NBN|ICOSL|RNF8|LIG4|RNF168|KMT5B|HMCES|KMT5C|NDFIP1|CD28|TRP53BP1|RIF1|MSH3|POLB|TNFSFM13|IL4|EXOSC3|POLM|MCM3AP|TNFSF13|HSPD1|SAMHD1|MAD2L2|EXOSC6|CTNNBL1|SHLD1|SHLD2|POLQ|CYREN|PTPRC|FOXP3|CD40|IL2|FOXP1|STAT6|TGFB1|SLC15A4|MLH1|BATF|MSH2|PMS2|ATAD5|TBX21|P…	GOBP_SOMATIC_DIVERSIFICATION_OF_IMMUNOGLOBULINS	-1.5619	0.032
IFNA13|IFNA16|IFNE|IFNA15|IFNA12|SLAMF1|IFNZ|IFNK|CASP3|IFNA14|GM13271|GM13283|GM13272|GM13276|GM13277|GM13275|IL1A|FCGR2B|TYK2|ELF4|IL21|CDKN2A|ERBB2|ANXA1|FOXJ1|IFNAR2|IL7R|SATB1|RAG2|RPS6|SOS2|GLMN|SFTPD|TNFRSF9|PPP3CA|WNT4|TMEM131L|VSIG4|CD276|ABL1|CCR2|LMO1|CRIP3|BAX|F2RL1|BID|FADD|CCND3|FLT3|CD151|CXCR4|DLG1|LILRB4B|FKBP1A|FKBP1B|HMGB1|GJA1|GNRH1|HSPD1|IDO1|ITGAM|IL10|ITGAX|CD209A|IL1B|MAD1…	GOBP_LEUKOCYTE_PROLIFERATION	-1.5626	0.0662
SERPINI1|SERPINA3K|SERPINA3G|SERPINA3N|SERPINA3M|SERPINB6A|SERPINE2|SERPINB5|SERPINB8|SPINK1|SPOCK1|SRC|HNF1A|WNT9A|NLE1|SERPINA10|VTN|MRTFA|PAK2|TNF|PICALM|SERPINA3F|SERPINA3J|SERPINB6D|MAP2K5|TIMP4|LAMP3|SERPINB13|SERPINB10|TIMP1|CRB2|TIMP2|SERPINA5|GPX1|TIMP3|SERPINA3B|GPI1|SERPINB1B|BIN1|SERPINE3|SERPINA7|SERPINA11|SERPINB1C|SERPINB3C|SERPINB9|SERPINB3B|SERPINB3D|SPINK6|HRG|SERPINB6E|IGBP1B|R…	GOBP_NEGATIVE_REGULATION_OF_ENDOPEPTIDASE_ACTIVITY	-1.574	0.0385
CTLA4|TBC1D10C|PGLYRP3|BANK1|PTPN6|AXL|ILDR2|SHH|TIGIT|LYN|CTSG|CLNK|LGALS3|RHBDD3|THOC1|FGL1|PARP3|PGLYRP4|FGL2|LAX1|CASP3|SOCS6|PIBF1|TNFAIP8L2|PAG1|CD300A|FCGR2B|PGLYRP2|PKN1|PELI1|SAMSN1|CDKN2A|BTN2A2|ERBB2|ANXA1|FOXJ1|RAG2|GLMN|SFTPD|TNFAIP3|DUSP3|TMEM131L|ZFP608|VSIG4|CD276|ZC3H8|TNFRSF21|ADORA2A|CD80|FAS|HFE|FLT3|GLI3|IHH|CD74|DLG1|LILRB4B|IL4|BTLA|HMGB1|GNRH1|IDO1|LOXL3|CLEC4G|IL10|PTPN2|…	GOBP_NEGATIVE_REGULATION_OF_LYMPHOCYTE_ACTIVATION	-1.5796	0.0755
PGLYRP3|KLRE1|PTPN6|BCR|SLAMF1|LGALS3|THOC1|PARP3|PGLYRP4|CACTIN|FGL2|IRAK3|NPY|SELENOS|CD160|ADCYAP1|SH2D1B2|AHR|ALOX15|C4BP|CD300A|CD84|CR2|FCGR2B|CR1L|GPX1|MUC4|GPX2|PGLYRP2|ZP3R|CSMD3|FOXF1|HMOX1|SAMSN1|NPY5R|PSMB4|SUSD4|SERPINB9|TREX1|PSMA1|H2-BL|CCR1|ANXA1|GPR17|FOXJ1|MKRN2|IL7R|TNFAIP3|TAP2|VSIG4|ISG15|NLRP6|ATG5|CCR2|HFE|LILRB4B|IL4|TGFB2|SAMHD1|ADAR|LOXL3|CLEC4G|IL10|PTPN2|PTPRC|FOXP3|IL…	GOBP_NEGATIVE_REGULATION_OF_IMMUNE_RESPONSE	-1.581	0.0951
C8B|C9|FGL2|GZMB|HC|PRF1|C8A|C8G|XRCC4|ADAM17|B2M|ANXA1|MR1|FOXJ1|IL7R|NOTCH1|LIG4|SLC15A4|MLH1|MSH2|PMS2|ATAD5|PAXIP1|PAGR1A|IL4I1|H2-OA|INPP5D|GBA|IL18|STARD7|TRAF3IP2|C3|FCER2A|PHB|TREM2|MYD88|FCER1G|PPP3CB|KDELR1|ENPP1|CSF2RB|CSF2RB2|EPHB2|IGHM|MEF2C|TNF|IGHD|CLCF1|SLC22A13|FBXO38|NSD2|H2-Q6|H2-M10.3|AZGP1|FCER1A|FCGR1|FCGR3|H2-BL|H2-D1|H2-K1|H2-M10.1|H2-M2|H2-M9|H2-Q1|H2-Q10|H2-Q2|H2-T10|H2-…	GOBP_ADAPTIVE_IMMUNE_RESPONSE_BASED_ON_SOMATIC_RECOMBINATION_OF_IMMUNE_RECEPTORS_BUILT_FROM_IMMUNOGLOBULIN_SUPERFAMILY_DOMAINS	-1.582	0.0342
SFN|BCL11B|OVOL2|IFT74|SRSF6|MDK|KDF1|ZFP36L1|TWIST2|PRKD1|CDH3|CRNN|LRG1|PTCH1|NOTCH2|KIF3A|IFT88|ZEB1|MED1|IFT172|CASK|REG3A|KLF9|REG3G|NFATC1|PTPRK|SNAI2|IFT52|SLURP1|IFT80|IFT57|CTSL|IFT122|HAS2|FGF10|FGF7|FGFR2|STXBP4|TGM1|TRP63|VDR|YAP1|ZFP36|CD109|EFNB2|EPPK1|INTU|OVOL1|IRF6	GOBP_REGULATION_OF_KERATINOCYTE_PROLIFERATION	-1.5831	0.0139
ASAH1|HEXA|HEXB|ST3GAL1|SPHK2|P2RX7|PSAP|SMPD5|SPTSSA|GLA|CEL|DEGS1|GALC|B4GALNT1|GM2A|NAGA|NEU1|P2RX1|PLPP1|SGPL1|ST3GAL3|ST3GAL2|ST6GALNAC1|ST6GALNAC3|ST6GALNAC4|ST8SIA2|ST8SIA3|UGCG|ST8SIA4|SMPD1|SMPD2|SPTLC2|SGMS1|UGT8A|CERK|LCT|ORMDL1|SPTLC3|GBA2|ACER2|ENPP7|NEU2|NEU4|ST8SIA6|CERS6|SPTLC1|B3GALT1|B3GALT2|ST6GALNAC5|6430550D23RIK|ITGB8|CYP4F39|PLPP2|NEU3|ST6GALNAC6|PLA2G6|GAL3ST1|PNPLA1|B3GAL…	GOBP_CERAMIDE_METABOLIC_PROCESS	-1.5853	0.0473
BST2|BCR|TWIST2|FGL2|EVPL|LBP|IVL|B2M|ANXA1|MR1|FOXJ1|IL7R|PRKDC|PPL|EPX|PRG2|CD5L|TGFB2|GATA1|SLC15A4|MLH1|MSH2|PMS2|ATAD5|PAXIP1|PAGR1A|IL4I1|PIK3R6|LAG3|PCK1|XBP1|IL18|GRN|DUSP10|PLA2G5|RPS19|SLAMF8|DDX60|PGC|C3|C6|FCER2A|IL17A|PHB|KLK7|IL17F|KLK5|TREM2|CD37|MYD88|DHX58|ANKRD17|FCER1G|TRIM6|KIT|PPP3CB|ENPP3|SPI1|VAV1|SIGLECG|MZB1|TIRAP|EPHB2|IGHM|IL13|IL5|LYN|MIF|RAC2|IRAK3|TNF|SPON2|NOD1|ADOR…	GOBP_REGULATION_OF_IMMUNE_EFFECTOR_PROCESS	-1.5911	0.0231
CFHR2|CD59A|SPNS2|PTPN6|NOD2|GIMAP5|CD46|TNF|SERPING1|EVPL|C4BP|CR2|CD59B|CFH|CR1L|FCGR2B|CFI|IVL|ZP3R|GIMAP3|CSMD3|SUSD4|PPP2R3C|CD55|CD55B|FOXJ1|HPX|SPINK5|ACOD1|PPL|PGC|C3|C6|FCER2A|VSIG4|IL17A|PHB|KLK7|IL17F|KLK5|TREM2|C1QBP|CCR7|CD5L|H2-DMA|CD37|IL1B|PTPRC|GATA6|MASP1|LTA|CFHR4|A2M	GOBP_REGULATION_OF_HUMORAL_IMMUNE_RESPONSE	-1.5934	0.0608
TBC1D10C|BANK1|SUPT6|THOC1|ZFP36L1|PARP3|APLF|CASP3|MIR181B-1|MIR181B-2|FCGR2B|IL21|CDKN2A|ZFP36L2|FOXJ1|TNFAIP3|FLT3|IL10|IL2|PTEN|LAPTM5|TSC2|SLC15A4|MLH1|MSH2|PMS2|ATAD5|PAXIP1|PAGR1A|TLR4|CD27|CD40LG|IL4I1|TNFSF4|BAD|HMGB3|NOD2|IL7|INPP5D|MMP14|IL27RA|SFRP1|TNFRSF13C|XBP1|SASH3|IKZF3|PCID2|TLR9|NCKAP1L|ATP11C|BCL6|MIR150|BLK|CD24A|CD81|PPP2R3C|IFNG|IL2RG|NFAM1|SLAMF8|BCL2|RC3H1|NDFIP1|SIGLECG…	GOBP_REGULATION_OF_B_CELL_ACTIVATION	-1.5984	0.0168
FOXP3|IL2|BCL6|CARMIL2|LGALS9|TGFB1|FOXO3|LILRB4A|BTN2A2|SOCS1|DUSP10|GIMAP5|IFNG|IL2RG|CD46|SOX12|LILRB4B|VSIR|KAT5|IL4I1|AMBRA1|GIMAP3	GOBP_POSITIVE_REGULATION_OF_REGULATORY_T_CELL_DIFFERENTIATION	-1.5986	0.0642
C8B|C9|HC|C8A|C8G|KRT1|PRKDC|PRKCH|CD5L|XRCC6|HSP90AA1|IFI208|MNDAL|CASP6|IFI203|IFI204|MATR3|HEXIM1|TRIM30A|SIN3A|TRIM30D|NFAM1|XRCC5|IFI207|IFI205|IFI209|C3|NLRC4|C6|TOMM70A|TRIM12C|IFI211|BCL2|PHB|AIM2|NONO|TREM2|IFI214|PQBP1|TBK1|ZBP1|PSPC1|TRIM5|ZCCHC3|SFPQ|STING1|TRIM12A|FCER1G|ZNFX1|CD38|PSEN1|PSEN2|RELA|IGHM|LYN|MEF2C|NFATC2|SLC39A10|IGHD|CFB|VAV3|CFP|COLEC10|COLEC11|IGHG2B|IGHG1|BTNL1|CA…	GOBP_ACTIVATION_OF_IMMUNE_RESPONSE	-1.6009	0.0653
PGLYRP3|KLRE1|KLRK1|C9|PGLYRP4|GZMB|CD160|SH2D1B2|LYZ2|LYZ1|PRF1|KLRC3|CCL28|IL21|UNC13D|NKG7|STX11|SERPINB9|ULBP1|TUSC2|BCL2L11|B2M|ELANE|MR1|IL7R|NLRP6|CEBPG|F2RL1|CD5L|FADD|OGA|H2-M3|ITGAM|IL18RAP|SCNN1B|CXCL12|CEACAM1|PIK3R6|CYRIB|BAD|CD226|SH2D1B1|LAG3|GIMAP5|CRTAM|RIPK3|RNF19B|GIMAP3|NCKAP1L|AGER|KLRI2|KLRI1|CADM1|IL18|CD55|IFNG|RPS19|CXCL1|POMC|CCL20|C3|STAP1|FCER2A|CCL19|MYD88|PPP3CB|SPI1…	GOBP_CELL_KILLING	-1.601	0.0693
EPHB2|MIR324|IL13|IL5|SLAMF1|CLNK|MIF|SPON2|NOD1|CD160|TNFRSF4|WNT5A|PHB2|CASP4|CD36|TRAF6|GPI1|CLCF1|IL21|HK1|MAPKAPK2|NSD2|PLCG2|RBP4|B2M|SEMA7A|FCER1A|LACC1|TEK|FFAR3|PSG22|DNAJB9|PANX1|SPHK2|GPRC5B|DENND1B|INAVA|RTN4|P2RX7|TRAF2|KMT5B|HMCES|KMT5C|CD28|MAP3K7|TRP53BP1|CARD9|F2RL1|RIF1|GATA3|TLR3|FZD5|CD74|TNFSFM13|IL4|EXOSC3|IL6|TNFSF13|MAD2L2|EXOSC6|SHLD1|IL10|SHLD2|6030468B19RIK|IL1B|PTPRC|S…	GOBP_POSITIVE_REGULATION_OF_PRODUCTION_OF_MOLECULAR_MEDIATOR_OF_IMMUNE_RESPONSE	-1.6058	0.0617
IFNA13|IFNA16|IFNE|PGLYRP3|IFNA15|IFNA12|SUPT6|THOC1|IFNZ|PARP3|PGLYRP4|FGL2|IFNK|APLF|IFNA14|MIR181B-1|GM13271|MIR181B-2|CD160|GM13283|GM13272|GM13276|GM13277|GM13275|PGLYRP2|ICAM1|KLRC3|IL21|NOTCH2|UNC13D|NKG7|STX11|XRCC4|ANXA1|ST3GAL1|RAG2|RPS6|TNFAIP3|LIG4|ABL1|BCL3|CCR2|EOMES|F2RL1|H2-M3|HMGB1|HSPD1|IRF8|IL10|IL2|SLC11A1|SLC15A4|PTK2B|MLH1|MSH2|RIPK2|PMS2|RARA|ATAD5|PAXIP1|PAGR1A|TLR4|CD40LG…	GOBP_LYMPHOCYTE_ACTIVATION_INVOLVED_IN_IMMUNE_RESPONSE	-1.6106	0.0349
ZBTB1|SLAMF1|CD160|IL1A|TYK2|ICAM1|IL21|ADAM8|B2M|EGR3|KIFAP3|ELANE|ANXA1|IL7R|RAG1|ZFP609|VNN1|PPP3CA|CD276|SMARCA4|CCR2|FADD|CCR5|LILRB4B|HMGB1|HSPD1|IL1B|IL2|CD47|CEACAM1|RIPK2|RARA|IL23R|CD27|CD40LG|TNFSF9|IL4I1|TNFSF4|PIK3R6|IL1RL2|ACTB|CYRIB|BAD|ZP3|CARMIL2|H2-OA|PDE4D|VTCN1|HSP90AA1|IL7|GIMAP5|MDK|PCK1|IL27RA|SART1|SMARCB1|SMARCC1|PDCD1LG2|SOX12|CD274|SOX13|PYCARD|SOX4|TNFRSF13C|VSIR|XBP1|…	GOBP_POSITIVE_REGULATION_OF_CELL_CELL_ADHESION	-1.6106	0.0021
BST2|AXL|SLAMF1|CLNK|SUPT6|THOC1|TWIST2|PARP3|APLF|MIR181B-1|MIR181B-2|CD160|EVPL|FCGR2B|IVL|IL21|B2M|TREX1|PRKDC|TNFAIP3|PPL|CCR2|EPX|F2RL1|PRG2|TLR3|FZD5|LILRB4B|TGFB2|IL10|IL1B|IL1R1|IL2|LAPTM5|TLR7|TNFRSF1B|SLC15A4|MLH1|MSH2|RIPK2|PMS2|ATAD5|PAXIP1|PAGR1A|ARID5A|TLR4|CD27|CD40LG|TNFSF4|CD226|NOD2|GIMAP5|IL27RA|PYCARD|VSIR|XBP1|SASH3|IL33|TLR9|GIMAP3|CD96|BCL6|IL18|CD81|CD55|CD55B|IFNG|IL4RA|J…	GOBP_REGULATION_OF_PRODUCTION_OF_MOLECULAR_MEDIATOR_OF_IMMUNE_RESPONSE	-1.6126	0.0831
BST2|KLRE1|BCR|ZBTB1|KLRK1|SLAMF1|CLNK|SUPT6|THOC1|PARP3|APLF|MIR181B-1|MIR181B-2|CD160|SH2D1B2|FCGR2B|KLRC3|IL21|UNC13D|SERPINB9|ULBP1|B2M|MR1|FOXJ1|IL7R|CCR2|F2RL1|FADD|TLR3|FZD5|LILRB4B|H2-M3|HMGB1|HSPD1|ITGAM|IL18RAP|IL1B|IL1R1|IL2|GATA1|LTA|TNFRSF1B|CEACAM1|SLC15A4|MLH1|MSH2|PMS2|ATAD5|PAXIP1|PAGR1A|IL20RB|ARID5A|TLR4|IL4I1|TNFSF4|PIK3R6|CYRIB|CD226|ZP3|NOD2|SH2D1B1|LAG3|GIMAP5|IL27RA|CRTAM|…	GOBP_REGULATION_OF_LEUKOCYTE_MEDIATED_IMMUNITY	-1.6143	0.0351
CD8A|ZBTB1|SLAMF1|GZMB|NECTIN2|AHR|IL25|CR1L|TRAF6|MUC4|PRF1|ICAM1|TRPM4|SLC22A13|STX11|FBXO38|SERPINB9|H2-Q6|H2-M10.3|IL31RA|AZGP1|B2M|TREX1|H2-BL|H2-D1|H2-K1|H2-M10.1|H2-M2|MR1|H2-M9|H2-Q1|H2-Q10|IL7R|H2-Q2|DENND1B|H2-T10|H2-T22|H2-T23|H2-T24|H2-T3|HSPA8|P2RX7|TAP2|TRAF2|H2-M10.4|H2-M11|H2-M1|H2-M10.5|RFTN1|AIRE|H2-M5|CD1D1|MAP3K7|CCR2|CD1D2|H2-M10.2|H2-M10.6|FADD|GATA3|HFE|PVR|STX7|FZD5|PNP|DL…	GOBP_T_CELL_MEDIATED_IMMUNITY	-1.6161	0
IL21|IL10|IL2|MLH1|MSH2|PMS2|ATAD5|PAXIP1|PAGR1A|TLR4|CD27|CD40LG|TNFSF4|BAD|NOD2|IL7|INPP5D|MMP14|TNFRSF13C|XBP1|SASH3|PCID2|TLR9|NCKAP1L|ATP11C|BCL6|CD81|PPP2R3C|IFNG|IL2RG|BCL2|GPR183|CHRNB2|ADA|TIRAP|BST1|CD38|CDKN1A|EPHB2|IGHM|IL13|IL5|MEF2C|MIF|NFATC2|TNFRSF4|WNT3A|SLC39A10|IGHD|IRS2|CD320|CLCF1|VAV3|PELI1|NSD2|IGHG2B|IGHG1|CARD11|KMT5B|HMCES|KMT5C|CD28|TRP53BP1|RIF1|CD74|PNP|TNFSFM13|IL4|E…	GOBP_POSITIVE_REGULATION_OF_B_CELL_ACTIVATION	-1.6202	0.0451
AXL|LYN|MEF2C|LGALS3|MIF|ST6GAL1|SELENOS|TNFRSF4|WNT5A|SLC39A10|CXCR2|FCGR2B|IRS2|SERPINB9|ADAM17|ADAM8|BCL2L11|CDKN2A|EFNA1|TSC22D3|KIFAP3|CASP8|BBC3|PIP|ANXA1|PTCRA|ST3GAL1|SIGLEC1|VHL|GIMAP8|IL7R|BIRC7|RAG1|PDCD7|HCLS1|FCMR|P2RX7|ZC3H8|BCL3|BLM|CD3G|CCR7|BAX|FADD|CCR5|CD74|PNP|PIK3CD|GHSR|TCP1|SLC7A11|TGFB2|IDO1|PIK3CB|RAPGEF2|IL10|SIRT1|IL2|PTEN|CXCL12|ITPKB|CD27|TNFSF4|MYC|BMP4|BCL11B|GPAM|N…	GOBP_REGULATION_OF_LEUKOCYTE_APOPTOTIC_PROCESS	-1.6225	0.0007
XRCC6|BCL11B|YY1|SUPT6|THOC1|PARP3|IL27RA|APLF|MIR181B-1|AICDA|MIR181B-2|TFRC|EZH2|IGHD|CLCF1|ERCC1|BCL6|CCR6|NSD2|XRCC4|MSH6|IFNG|SWAP70|UNG|PRKDC|RAG1|RAG2|EXO1|NBN|ICOSL|RNF8|LIG4|RNF168|KMT5B|HMCES|KMT5C|NDFIP1|CD28|TCF7|TRP53BP1|RIF1|MSH3|POLB|TNFSFM13|DCLRE1C|IL4|DCAF1|EXOSC3|HMGB1|POLM|MCM3AP|TNFSF13|HSPD1|SAMHD1|MAD2L2|ADAR|EXOSC6|CTNNBL1|SHLD1|SHLD2|POLQ|CYREN|PTPRC|FOXP3|CD40|IL2|FOXP1|…	GOBP_SOMATIC_DIVERSIFICATION_OF_IMMUNE_RECEPTORS	-1.6382	0.0527
FGL2|CASP3|LRG1|IL1A|CCL28|ADAM8|B2M|EGR3|ERBB2|ANXA1|MADCAM1|FOXJ1|IL7R|RAG1|RAG2|ZFP609|VNN1|PPP3CA|TMEM131L|ZFP608|ROCK1|NT5E|ZC3H8|SMARCA4|UMOD|IL4I1|PIK3R6|IL1RL2|ACTB|BAD|DTX1|H2-OA|HSPB1|HSP90AA1|IL7|LAG3|MDK|PCK1|SART1|SMARCB1|SMARCC1|SOX12|SOX13|SOX4|PRDX2|XBP1|AMBRA1|ARID1B|BRD7|ZMIZ1|IL18|KLF4|ACTL6A|FOXO3|SMARCE1|DUSP10|PBRM1|SMARCD3|NRARP|SMARCA2|SMARCC2|IL36B|PHF10|RHOH|ARID2|KAT5|A…	GOBP_LEUKOCYTE_CELL_CELL_ADHESION	-1.6404	0.0306
KLRE1|ZBTB1|KLRK1|SLAMF1|CLNK|CD160|SH2D1B2|LBP|KLRC3|IL21|UNC13D|ULBP1|B2M|ANXA1|MR1|CCR2|F2RL1|FADD|TLR3|FZD5|H2-M3|HSPD1|ITGAM|IL10|IL18RAP|IL1B|IL1R1|IL2|GATA1|LAPTM5|LTA|TLR7|MLH1|MSH2|RIPK2|PMS2|RARA|ATAD5|PAXIP1|PAGR1A|ARID5A|TLR4|CD27|TNFSF4|CYRIB|CD226|ZP3|NOD2|SH2D1B1|LAG3|GIMAP5|PCK1|CRTAM|PYCARD|PLA2G3|XBP1|SASH3|IL33|TLR9|GIMAP3|KLRI2|KLRI1|CADM1|IL18|BLK|CD24A|CD81|CD55|CD55B|HLX|PL…	GOBP_POSITIVE_REGULATION_OF_IMMUNE_EFFECTOR_PROCESS	-1.6418	0.0128
RBMX|UPF1|SAA3|MYLK3|ZC3H12A|TANK|NR1D1|USP10|YY1|RELA|ADAMTS12|ST18|MAP2K7|MAPK13|TOLLIP|RPS6KA4|DAB2IP|VRK2|CACTIN|RPS6KA5|IRAK3|OTUD4|CCL5|PYCARD|MAPK3|TRAF6|CCL21B|IL1RN|XCL1|ACOD1|CCL20|CCL21A|IL17A|SIRPA|CCL19|CCL1|CCL11|RC3H1|CCL12|CCL17|CCL2|CCL22|CCL25|CCL3|CCL4|CCL6|CCL7|ZBP1|CCL8|CCL9|FN1|CX3CL1|IRAK1|IL6|MYD88|IRF1|IL1B|IL1R1|CD40|CD47|CEBPB|EGR1|RORA|CCL26|ANKRD1|ADAMTS7|IRAK2|HYAL3|…	GOBP_CELLULAR_RESPONSE_TO_INTERLEUKIN_1	-1.6459	0.0733
EXOG|REXO4|DICER1|AIFM1|FOXL2|DNASE1|FBH1|DNASE1L3|DNASE2B|PAM16|DNASE1L2|NMNAT1|DNASE1L1|MUS81|SETMAR|BAX|CASP3|IL6|CDKN2A|PAM16L|APAF1|APEX1|HSF1|CIDEA|DFFA|DFFB|DNASE2A|ENDOG|IGFBP3	GOBP_DNA_CATABOLIC_PROCESS_ENDONUCLEOLYTIC	-1.6468	0.0517
PTGDR|UOX|XDH|NT5C1A|URAD|NT5E|ACPP|NT5C1B|ADAL|NT5C2|URAH|PNP|NT5C3|ADA|ADK	GOBP_ADENOSINE_METABOLIC_PROCESS	-1.6492	0.0733
SOCS5|NOD2|NDFIP1|CCR2|IL27RA|GATA3|IFNB1|CD74|IL4|IL6|IDO1|IL33|IRF1|CLCF1|ARG2|BCL6|STAT6|IL18|ARG1|CD81|HLX|ANXA1|RARA|IL4RA|TBX21|ECM1|XCL1|RSAD2|DENND1B|PRKCZ|NLRP3|TNFSF4|ZFP35	GOBP_REGULATION_OF_TYPE_2_IMMUNE_RESPONSE	-1.6513	0.0775
SLAMF1|CASP3|FCGR2B|IL1A|TYK2|IL21|CDKN2A|ERBB2|ANXA1|FOXJ1|GLMN|SOS2|SFTPD|TNFRSF9|PPP3CA|TMEM131L|VSIG4|CD276|CCR2|LMO1|BID|FADD|DLG1|LILRB4B|HMGB1|GNRH1|IDO1|IL10|CD209A|IL1B|MAD1L1|IL2|PLA2G2A|PRKAR1A|PTEN|LAPTM5|LGALS7|SLFN1|SDC4|TNFRSF1B|TSC2|ZC3H12D|PDE5A|CEACAM1|PLA2G2F|PRNP|RIPK2|LRRC32|ATAD5|MARCHF7|IL23R|IL20RB|TLR4|ZNHIT1|DLG5|CD40LG|GPNMB|TNFSF9|IL4I1|TNFSF4|SCGB1A1|ZP3|CARMIL2|VTCN1…	GOBP_REGULATION_OF_LEUKOCYTE_PROLIFERATION	-1.6531	0.0669
KLRE1|KLRK1|CLNK|PARP9|MIF|CGAS|EREG|NECTIN2|CD160|SH2D1A|SH2D1B2|WNT5A|LBP|TRAF6|KLRC3|IL21|IRF7|SLC22A13|FBXO38|ULBP1|PLCG2|HRG|ADAM8|MR1|PRKDC|HMGB2|MED1|PUM2|PRKCA|NLRP10|CARD9|F2RL1|FADD|PVR|CLEC4N|CD74|H2-M3|HMGB1|HSPD1|IL18RAP|SYK|TLR8|DPP4|SLAMF6|SLC15A4|TLR4|CD40LG|TXK|CD226|XRCC6|HSP90AA1|NOD2|SH2D1B1|LAG3|GIMAP5|CRTAM|PLSCR1|CD274|PYCARD|CLEC7A|IFI208|MNDAL|TLR9|EMILIN1|GIMAP3|MMRN2|BM…	GOBP_POSITIVE_REGULATION_OF_RESPONSE_TO_BIOTIC_STIMULUS	-1.6554	0.0002
ZFP36L1|TWIST2|FGL2|FOXN1|HOXA7|NINJ1|MAFB|ADAM8|B2M|ZFP36L2|CDK6|EGR3|ERBB2|ANXA1|FOXJ1|IL7R|PRKDC|RAG1|RAG2|SOS2|ZEB1|ZFP609|MED1|VNN1|PPP3CA|TMEM131L|ZFP608|ADRM1|CLPTM1|ZC3H8|SMARCA4|TCF7|FSHR|ACVR2A|CEBPA|CSF3|CSF3R|GABPA|GATA1|HOXA5|HOXA9|HOXB8|ZFP36|PRMT1|EIF6|LMO2|CYP26B1|LOX|MEIS1|MEIS2|NFKBIA|PTK2B|PTN|RARG|SCIN|CDC73|RCOR1|THPO|CTR9|ANKRD54|BRD1|SENP1|GPR171|RBM15|SETD1A|IL4I1|LEO1|PIK…	GOBP_REGULATION_OF_HEMOPOIESIS	-1.6645	0.0604
BCL11B|GPAM|LYN|IL3|LGALS3|MIF|RIPK3|CCL5|CD274|TNFRSF4|WNT5A|SLC39A10|IRS2|SLC46A2|ARG2|MIR18B|BCL2A1A|SERPINB9|BLK|CD24A|CD44|PDCD1|ADAM8|BCL2L11|AURKB|EFNA1|HSH2D|FNIP1|TSC22D3|MIR19B-2|PRELID1|KIFAP3|ORMDL3|CASP8|BBC3|MIR106A|PIP|MIR363|PTCRA|MIR93|ST3GAL1|MIR20B|SIGLEC1|MIR106B|VHL|MIR25|JAK3|GIMAP8|MIR92-2|IL7R|MIR19B-1|BIRC7|MIR92-1|RAG1|PRKCQ|PDCD7|FCMR|P2RX7|BCL2|NFKBID|ZC3H8|BCL3|BLM|CD…	GOBP_REGULATION_OF_LYMPHOCYTE_APOPTOTIC_PROCESS	-1.6647	0.0453
CRKL|AXL|LYN|MEF2C|LGALS3|MIF|ST6GAL1|SELENOS|TNFRSF4|WNT5A|SLC39A10|CXCR2|FCGR2B|IRS2|PKN1|IL21|SERPINB9|ADAM17|ADAM8|BCL2L11|CDKN2A|EFNA1|FASL|TSC22D3|KIFAP3|CASP8|BBC3|PIP|ANXA1|PTCRA|ST3GAL1|SIGLEC1|VHL|GIMAP8|IL7R|SIVA1|BIRC7|RAG1|CHEK2|PDCD7|HCLS1|RPS6|FCMR|TNFRSF23|P2RX7|ZC3H8|BCL3|RIPK1|TNFRSF21|BLM|CD3G|CCR7|BAX|FAS|FADD|GLI3|PLEKHO2|CCR5|CD74|PNP|PIK3CD|GHSR|IL6|TCP1|SLC7A11|TGFB2|GM144…	GOBP_LEUKOCYTE_APOPTOTIC_PROCESS	-1.666	0.0514
IL1R1|IL18|NLRP10|SLC11A1|SLAMF1|CCR2|RIPK2|IL27RA|H2-AB1|TBX21|XCL1|IL23R|IL23A|ARID5A|IL12B|IL12RB1|IL18R1|IL1B|PLA2G4A	GOBP_POSITIVE_REGULATION_OF_T_HELPER_1_TYPE_IMMUNE_RESPONSE	-1.6667	0.0022
MALT1|CCL19|NFKBID|IL18|SOCS5|MIR326|HLX|NFKBIZ|CCR2|ANXA1|RIPK2|CCR7|RARA|IL4RA|IL23A|MYB|IL6|PRKCZ|NLRP3|TNFSF4|IRF1|SHB	GOBP_POSITIVE_REGULATION_OF_T_HELPER_CELL_DIFFERENTIATION	-1.6676	0.0168
PHPT1|LAPTM5|ELF1|SLA2|LILRB4A|PTPN6|BTN2A2|LGALS3|PRNP|PTPN22|PTPRJ|UBASH3A|CD160|LILRB4B|SH2D1A|DGKZ|DUSP22|CBLB|BTNL2|THY1|PAWR|PTPN2|EZR|DUSP3	GOBP_NEGATIVE_REGULATION_OF_T_CELL_RECEPTOR_SIGNALING_PATHWAY	-1.6678	0.0249
CD226|KLRE1|SH2D1B1|KLRK1|LAG3|GIMAP5|CRTAM|NECTIN2|CD160|SH2D1A|SH2D1B2|CLEC7A|PRF1|GIMAP3|KLRC3|IL21|KLRI2|KLRI1|CADM1|SLC22A13|ARG1|ULBP1|H2-Q6|H2-M10.3|BCL2L11|AZGP1|B2M|H2-BL|H2-D1|IFNG|H2-K1|H2-M10.1|H2-M2|MR1|H2-M9|H2-Q1|H2-Q10|H2-Q2|H2-T10|CXCL1|H2-T22|H2-T23|POMC|H2-T24|H2-T3|HSPA8|P2RX7|NOS2|TAP2|STAP1|AP1G1|FCER2A|H2-M10.4|H2-M11|H2-M1|H2-M10.5|CCL2|H2-M5|CD1D1|CD1D2|H2-M10.2|H2-M10.6|…	GOBP_POSITIVE_REGULATION_OF_CELL_KILLING	-1.6696	0.0138
ZFPM1|ZP3|RBPJ|VTCN1|NDFIP1|CD1D1|CD28|MIR301|CD3E|CD1D2|DDIT3|EPX|PRG2|GATA3|ZG16|IRF4|SASH3|IL33|FOXP3|NOTCH2|CEBPB|ITK|SYK|FCER1G|LEF1|CD83|HAVCR2|RARA|SLC7A5|NOTCH1|IL20RB|PRKCQ|IL1RAP|PRKCZ|CD40LG|ICOSL|NLRP3|TNFSF4|TXK|SCGB1A1	GOBP_INTERLEUKIN_4_PRODUCTION	-1.6747	0.0234
IKZF1|AXL|ZBTB1|ZFP36L1|NINJ1|IL21|NOTCH2|ADAM8|EGR3|ANXA1|IL7R|PRKDC|RAG1|ZFP609|VNN1|PPP3CA|SMARCA4|CCR2|FADD|LILRB4B|HMGB1|ITGAM|IL10|IL2|RIPK2|RARA|CD27|CD40LG|TNFSF9|IL4I1|TNFSF4|PIK3R6|IL1RL2|ACTB|BAD|XRCC6|CARMIL2|GPR68|HSP90AA1|IL7|INPP5D|GIMAP5|MDK|MMP14|PCK1|SART1|SMARCB1|SMARCC1|SOX12|SOX13|SOX4|PLA2G3|VSIR|XBP1|SASH3|AMBRA1|PCID2|ARID1B|GIMAP3|BRD7|NCKAP1L|AGER|ATP11C|BCL6|ZMIZ1|CBFB|…	GOBP_POSITIVE_REGULATION_OF_HEMOPOIESIS	-1.675	0.0719
PEMT|PTGDR|UOX|XDH|ENPP4|NT5C1A|URAD|NT5E|ACPP|ICMT|PGM2|MTAP|NT5C1B|ADAL|NT5C2|URAH|PNP|HPRT|AHCY|NT5C3|AK1|ADA|APRT|GAMT|ADK|GNMT|PCMT1	GOBP_PURINE_RIBONUCLEOSIDE_METABOLIC_PROCESS	-1.6766	0.0354
CRKL|LYN|LGALS3|MIF|TNFRSF4|WNT5A|SLC39A10|IRS2|PKN1|IL21|SERPINB9|ADAM8|BCL2L11|EFNA1|FASL|TSC22D3|KIFAP3|CASP8|BBC3|PIP|PTCRA|ST3GAL1|SIGLEC1|VHL|GIMAP8|IL7R|SIVA1|BIRC7|RAG1|CHEK2|PDCD7|RPS6|FCMR|TNFRSF23|P2RX7|ZC3H8|BCL3|RIPK1|TNFRSF21|BLM|CD3G|BAX|FAS|FADD|GLI3|CD74|PNP|TGFB2|IDO1|IL10|IL2|PTEN|CD27|TNFSF4|MYC|BMP4|BCL11B|GPAM|IL3|BAK1|MIR18|MIR20A|MIR19A|MIR17|RIPK3|CCL5|CD274|DNAJA3|SLC46A…	GOBP_LYMPHOCYTE_APOPTOTIC_PROCESS	-1.6768	0.0146
ZP3|NLRP6|TREM2|NOD2|CD28|CCR7|TNF|NPY|SELENOS|ADCYAP1|IL12B|CNR1|FCGR2B|GPX1|IL10|GPX2|SPN|NPY5R|PSMB4|FUT7|CD24A|FCER1G|LTA|CD81|FCER1A|PLA2G2D|PSMA1|FCGR1|FCGR3|PARK7|GPR17|MKRN2|IL20RB|KARS|IGHG2B|IGHG1|C3	GOBP_REGULATION_OF_INFLAMMATORY_RESPONSE_TO_ANTIGENIC_STIMULUS	-1.6774	0.0003
CCL21A|TNFRSF14|CCL19|CD86|CARD11|EFNB1|LILRB4A|CD28|CD3E|CD80|CCR7|TNFSF14|PDCD1LG2|ICOS|CD160|CD274|LILRB4B|IL4|LGALS8|TNFRSF13C|TNFSF13B|CD320|SPN|CD24A|CD81|CAV1|CD5|DPP4|EFNB2|EFNB3|EPHB4|EPHB6|LGALS1|TNFSF4	GOBP_LYMPHOCYTE_COSTIMULATION	-1.6786	0.0206
IL17RA|ZC3H12A|EPHB2|IL27RA|TYK2|CCR6|SMAD7|NOTCH1|TRAF3IP2|PRKCQ|CCL20|NLRP3|ZBTB7B|MALT1|PHB|NFKBID|RC3H2|RC3H1|NLRP10|MIR301|MIR326|NFKBIZ|CARD9|CLEC4N|IL12B|IL4|IL12RB1|IL6|IL6RA|IRF4|LOXL3|LY9|JAK2|FOXP3|MIR873A|IL2|STAT3|LGALS9|TGFB1|TNFSF18|SLAMF6|RORA|RORC|BATF|OTUD5|TBX21|IL23R|IL23A|ARID5A|ENTPD7	GOBP_T_HELPER_17_TYPE_IMMUNE_RESPONSE	-1.6789	0.0045
CD226|KLRE1|KLRK1|PVR|CRTAM|NECTIN2|CD160|CD274|IL12A|AHR|IL12B|HMGB1|HSPD1|MUC4|PRF1|NKG7|SLC22A13|FBXO38|ADAM15|CD24A|ULBP1|HRG|HAVCR2|CEACAM1|MR1|RAET1D|GSDME|XCL1|CD40LG|IL4I1	GOBP_IMMUNE_RESPONSE_TO_TUMOR_CELL	-1.6796	0.0037
SLAMF1|VSIR|SASH3|IL25|TRAF6|GBA|TRPM4|IL18|ARG1|CD81|IL31RA|B2M|CD55|CD55B|XCL1|SMAD7|DENND1B|STARD7|PRKCZ|CCL20|NLRP3|CRLF2|TRAF2|MALT1|LILRB4A|MAP3K7|CCR2|GATA3|HFE|IFNB1|FZD5|DLG1|LILRB4B|IL12A|IL12B|IL4|IL6|IL18R1|IL18RAP|IL1B|IL1R1|FOXP3|TNFRSF1B|SLC11A1|TBX21|RSAD2|ARID5A|KDELR1|TNFSF4	GOBP_T_CELL_CYTOKINE_PRODUCTION	-1.682	0.0135
SLAMF1|GATA3|IFNB1|IL12A|IL12B|IL4|IL6|IL25|IL18R1|IL18RAP|IL1B|IL1R1|GBA|IL18|ARG1|CD81|IL31RA|TBX21|XCL1|RSAD2|DENND1B|ARID5A|STARD7|PRKCZ|NLRP3|CRLF2	GOBP_CD4_POSITIVE_ALPHA_BETA_T_CELL_CYTOKINE_PRODUCTION	-1.6878	0.0298
TRAF2|MALT1|MAP3K7|SLAMF1|GATA3|FZD5|IL4|IL6|SASH3|IL18R1|TRAF6|IL1B|IL1R1|IL18|CD81|B2M|CD55|CD55B|TBX21|XCL1|RSAD2|DENND1B|ARID5A|PRKCZ|NLRP3|TNFSF4	GOBP_POSITIVE_REGULATION_OF_T_CELL_CYTOKINE_PRODUCTION	-1.6882	0.0642
TRAF2|MALT1|DEFB25|CARMIL2|PNP2|CD276|CARD11|RUNX1|ABL1|PDE4D|ABL2|VTCN1|CD1D1|CD28|MAP3K7|CD3E|CCR2|CD1D2|PNP|IRF4|SASH3|IL1A|TRAF6|IL1B|PTPRC|PLCG2|CD83|PDE4B|ANXA1|RIPK2|RPS3|STOML2|STAT5A|PRKD2|PRKCQ|STAT5B|GLMN|BTNL2|SPTBN1|TNFSF4	GOBP_POSITIVE_REGULATION_OF_INTERLEUKIN_2_PRODUCTION	-1.6884	0.0661
RGMA|LRIG2|SH3D19|APOE|PTPN3|SNX9|PACSIN3|ADAM8|APP|TNFRSF1B|IFNG|TNF|TIMP4|ADAM9|ADRA2A|TIMP1|TIMP2|GPLD1|IL10|TIMP3|NRD1|IL1B|SNX33	GOBP_REGULATION_OF_MEMBRANE_PROTEIN_ECTODOMAIN_PROTEOLYSIS	-1.6886	0.0005
PPARD|SFN|BCL11B|OVOL2|IFT74|SRSF6|MDK|CDH13|KDF1|ZFP36L1|TWIST2|EREG|PRKD1|CDH3|SDR16C5|KLK8|CRNN|SLURP2|LRG1|PTCH1|WNT16|FERMT1|NOTCH2|KRT2|KIF3A|IFT88|ZEB1|MED1|IFT172|CASK|REG3A|KLF9|REG3G|NFATC1|PTPRK|SNAI2|IFT52|SLURP1|IFT80|IFT57|CTSL|IFT122|HAS2|FGF10|FGF7|FGFR2|STXBP4|TGM1|FST|TRP63|VDR|YAP1|ZFP36|CD109|EFNB2|EPPK1|INTU|OVOL1|IRF6	GOBP_KERATINOCYTE_PROLIFERATION	-1.6895	0.0622
SUPT6|THOC1|PARP3|IL27RA|APLF|MIR181B-1|AICDA|MIR181B-2|TFRC|CLCF1|ERCC1|BCL6|CCR6|NSD2|XRCC4|MSH6|IFNG|SWAP70|UNG|EXO1|NBN|ICOSL|RNF8|LIG4|RNF168|KMT5B|HMCES|KMT5C|NDFIP1|CD28|TRP53BP1|RIF1|TNFSFM13|IL4|EXOSC3|TNFSF13|HSPD1|MAD2L2|EXOSC6|SHLD1|SHLD2|PTPRC|FOXP3|CD40|IL2|STAT6|TGFB1|SLC15A4|MLH1|BATF|MSH2|PMS2|ATAD5|TBX21|PAXIP1|PAGR1A|CD40LG|TNFSF4	GOBP_SOMATIC_DIVERSIFICATION_OF_IMMUNOGLOBULINS_INVOLVED_IN_IMMUNE_RESPONSE	-1.6905	0.0856
CD226|PTPN6|NOD2|GIMAP5|SUPT6|THOC1|CD46|PARP3|IL27RA|APLF|MIR181B-1|NECTIN2|TNF|MIR181B-2|TFRC|C4BP|CR2|CR1L|FCGR2B|ZP3R|GIMAP3|CSMD3|CLCF1|BCL6|SUSD4|NSD2|FCER1A|CD55|FCGR1|CD55B|FCGR3|IFNG|FOXJ1|XCL1|HPX|IGHG2B|IGHG1|C3|FCER2A|KMT5B|HMCES|TREM2|KMT5C|NDFIP1|CD28|TRP53BP1|RIF1|TNFSFM13|IL4|EXOSC3|TNFSF13|MAD2L2|EXOSC6|SHLD1|SHLD2|6030468B19RIK|PTPRC|FOXP3|CD40|IL2|STAT6|FCER1G|LTA|TGFB1|SLC15A4…	GOBP_REGULATION_OF_B_CELL_MEDIATED_IMMUNITY	-1.6906	0.0002
H2-OA|H2-EB2|H2-DMB1|H2-DMB2|IGHM|NOD2|SUPT6|THOC1|PARP3|IL27RA|FGL2|APLF|MIR181B-1|AICDA|MIR181B-2|BTK|TFRC|CLCF1|ERCC1|BCL6|CCR6|NSD2|XRCC4|B2M|TREX1|MSH6|IFNG|POU2F2|SWAP70|H2-AA|UNG|H2-EB1|XCL1|GAPT|TRAF3IP2|EXO1|NBN|ICOSL|CRLF2|RNF8|LIG4|RNF168|GCNT3|KMT5B|HMCES|KMT5C|NDFIP1|CD28|TRP53BP1|H2-AB1|RIF1|H2-DMA|TNFSFM13|IL4|EXOSC3|TNFSF13|HSPD1|MAD2L2|EXOSC6|SHLD1|SHLD2|6030468B19RIK|PTPRC|FOXP3…	GOBP_IMMUNOGLOBULIN_PRODUCTION_INVOLVED_IN_IMMUNOGLOBULIN_MEDIATED_IMMUNE_RESPONSE	-1.6923	0.0147
RGN|EXOG|REXO4|TREX2|DICER1|XRN2|AIFM1|FOXL2|DNASE1|FBH1|DNASE1L3|DNASE2B|ISG20|PAM16|DNASE1L2|NMNAT1|DNASE1L1|MUS81|SETMAR|BAX|CASP3|IL6|CDKN2A|TREX1|PAM16L|APAF1|APEX1|ATM|HSF1|CIDEA|DFFA|DFFB|DNASE2A|ENDOG|IGFBP3	GOBP_DNA_CATABOLIC_PROCESS	-1.6943	0.0808
KLRE1|KLRK1|CD160|KLRC3|PRKCH|OSCAR|CD276|ABL1|BAX|LILRB4B|HRAS|CD47|ITK|LAPTM5|NRAS|PDE4B|PRNP|RIPK2|TXK|GPLD1|CD226|ZC3H12A|CARMIL2|PDE4D|VTCN1|SH2D1B1|PLSCR1|NCKAP1L|KLRI2|KLRI1|BLK|CD81|IFNG|NFAM1|CBLB|SHB|STAP1|MALT1|BCL2|NFKBID|RC3H2|RC3H1|NFKBIZ|NR4A3|FOXP1|FCER1G|KIT|CLEC4D|CLEC4E|STOML2|PRKD2|DGKZ|DUSP22|EIF2B3|PAWR|ADA|BCL10|BCL2A1D|BTN1A1|CD38|CACNB3|CACNB4|PSEN1|CTLA4|PSEN2|CD247|CD8A…	GOBP_IMMUNE_RESPONSE_REGULATING_CELL_SURFACE_RECEPTOR_SIGNALING_PATHWAY	-1.6949	0.0001
TNFRSF14|ZC3H12A|TARM1|RUNX1|RC3H2|RUNX3|RC3H1|SOCS5|NDFIP1|TWSG1|CD274|IL4|HMGB1|VSIR|LOXL3|IRF1|FOXP3|IL2|ARG2|BCL6|CBFB|LGALS7|LGALS9|CD44|TNFSF18|HLX|ANXA1|IL4RA|TBX21|ITCH|JAK3|SMAD7|CBLB|TNFSF4|ZFP35|ZBTB7B	GOBP_NEGATIVE_REGULATION_OF_CD4_POSITIVE_ALPHA_BETA_T_CELL_ACTIVATION	-1.6951	0.0855
KLRE1|PTPN6|KLRK1|CTSG|GZMB|NECTIN2|CD160|SH2D1A|SH2D1B2|MUC4|PRF1|KLRC3|IL21|UNC13D|NKG7|SLC22A13|STX11|SERPINB9|ULBP1|H2-Q6|TUSC2|H2-M10.3|AZGP1|B2M|FCGR1|FCGR3|H2-BL|ELANE|H2-D1|H2-K1|H2-M10.1|H2-M2|MR1|H2-M9|H2-Q1|H2-Q10|IL7R|H2-Q2|H2-T10|H2-T22|H2-T23|H2-T24|H2-T3|HSPA8|IGHG1|P2RX7|TAP2|H2-M10.4|H2-M11|NLRP6|H2-M1|H2-M10.5|H2-M5|CD1D1|CEBPG|CD1D2|H2-M10.2|H2-M10.6|F2RL1|FADD|PVR|STX7|PNP|GM7…	GOBP_LEUKOCYTE_MEDIATED_CYTOTOXICITY	-1.6987	0.0688
KLRE1|ZBTB1|KLRK1|SLAMF1|CLNK|SUPT6|THOC1|PARP3|APLF|MIR181B-1|MIR181B-2|CD160|SH2D1B2|FCGR2B|KLRC3|IL21|SERPINB9|ULBP1|B2M|MR1|FOXJ1|IL7R|CCR2|FADD|FZD5|LILRB4B|H2-M3|HMGB1|HSPD1|IL18RAP|IL1B|IL1R1|IL2|LTA|TNFRSF1B|CEACAM1|SLC15A4|MLH1|MSH2|PMS2|ATAD5|PAXIP1|PAGR1A|IL20RB|ARID5A|IL4I1|TNFSF4|PIK3R6|CYRIB|CD226|ZP3|NOD2|SH2D1B1|LAG3|GIMAP5|IL27RA|CRTAM|RIPK3|VSIR|SASH3|GIMAP3|CD96|NCKAP1L|AGER|KL…	GOBP_REGULATION_OF_LYMPHOCYTE_MEDIATED_IMMUNITY	-1.6997	0.0002
GADD45G|IL27|SLAMF1|IL27RA|TRAF6|IL33|IL18|HLX|ANXA1|IL4RA|JAK3|XCL1|PLA2G4A|CCL19|IL18BP|VEGFA|SOCS5|BCL3|NLRP10|CCR2|CCR7|H2-AB1|IL12A|IL12B|IL4|HMGB1|IL12RB1|HRAS|IL18R1|IRF1|IL18RAP|IL1B|IL1R1|SPN|TMEM98|STAT6|LEF1|HAVCR2|IL1RL1|SLC11A1|RELB|RIPK2|SEMA4A|MTOR|TBX21|CRACR2A|IL23R|IL23A|ARID5A|TNFSF4	GOBP_T_HELPER_1_TYPE_IMMUNE_RESPONSE	-1.7047	0.0131
C8B|C9|FGL2|GZMB|HC|PRF1|C8A|C8G|XRCC4|B2M|MR1|FOXJ1|IL7R|LIG4|SLC15A4|MLH1|MSH2|PMS2|ATAD5|PAXIP1|PAGR1A|IL4I1|PIK3R6|H2-OA|INPP5D|LAG3|GBA|IL18|STARD7|TRAF3IP2|C3|FCER2A|TREM2|MYD88|FCER1G|PPP3CB|VAV1|KDELR1|ENPP1|CSF2RB|CSF2RB2|IGHM|TNF|IGHD|CLCF1|SLC22A13|FBXO38|NSD2|H2-Q6|H2-M10.3|AZGP1|FCER1A|FCGR1|FCGR3|H2-BL|H2-D1|H2-K1|H2-M10.1|H2-M2|H2-M9|H2-Q1|H2-Q10|H2-Q2|H2-T10|H2-T22|H2-T23|H2-T24|H…	GOBP_LYMPHOCYTE_MEDIATED_IMMUNITY	-1.7108	0.0102
TRAF2|MALT1|LILRB4A|MAP3K7|SLAMF1|CCR2|GATA3|HFE|IFNB1|FZD5|LILRB4B|IL4|IL6|VSIR|SASH3|IL18R1|TRAF6|IL1B|IL1R1|FOXP3|TRPM4|IL18|ARG1|CD81|TNFRSF1B|B2M|CD55|CD55B|TBX21|XCL1|RSAD2|SMAD7|DENND1B|ARID5A|PRKCZ|CCL20|NLRP3|TNFSF4	GOBP_REGULATION_OF_T_CELL_CYTOKINE_PRODUCTION	-1.7153	0.0003
BCL6|IL18|SOCS5|BCL3|HLX|BATF|ANXA1|RARA|IL4RA|GATA3|IL4|IL6|PRKCZ|NLRP3|TNFSF4|IRF1|ZFP35	GOBP_T_HELPER_2_CELL_DIFFERENTIATION	-1.7159	0.0221
BCL2|CRKL|TNFRSF21|LYN|IL3|BAK1|MIF|MIR18|MIR20A|BAX|MIR19A|MIR17|CD74|SLC39A10|IRS2|IL10|PKN1|IL21|IL2|FOXP1|MIR18B|PTEN|BCL2A1A|BLK|CD24A|CD44|PDCD1|AURKB|HSH2D|FNIP1|MIR19B-2|ORMDL3|MIR106A|MIR363|MIR93|MIR20B|MIR106B|MIR25|MIR92-2|MIR19B-1|MIR92-1|TRAF3IP2|ADA|BCL10|MYC	GOBP_B_CELL_APOPTOTIC_PROCESS	-1.7171	0.0653
H2-EA|FCER1G|H2-OA|H2-EB2|H2-DMB1|B2M|CTSE|H2-DMB2|CTSS|PIKFYVE|UNC93B1|IFI30|H2-AB1|H2-OB|H2-AA|H2-EB1|H2-DMA|CD74|FCGR2B|TRAF6	GOBP_ANTIGEN_PROCESSING_AND_PRESENTATION_OF_EXOGENOUS_PEPTIDE_ANTIGEN_VIA_MHC_CLASS_II	-1.7191	0.0495
SLAMF1|CASP3|IL1A|TYK2|IL21|CDKN2A|ERBB2|ANXA1|FOXJ1|GLMN|SOS2|SFTPD|TNFRSF9|PPP3CA|TMEM131L|VSIG4|CD276|CCR2|LMO1|BID|FADD|DLG1|LILRB4B|HMGB1|GNRH1|IDO1|CD209A|IL1B|MAD1L1|IL2|PLA2G2A|PRKAR1A|PTEN|LAPTM5|LGALS7|SLFN1|SDC4|TNFRSF1B|TSC2|ZC3H12D|PDE5A|CEACAM1|PLA2G2F|PRNP|RIPK2|LRRC32|MARCHF7|IL23R|IL20RB|ZNHIT1|DLG5|CD40LG|GPNMB|TNFSF9|IL4I1|TNFSF4|SCGB1A1|ZP3|CARMIL2|VTCN1|IL27|IL27RA|CRTAM|RIPK…	GOBP_REGULATION_OF_T_CELL_PROLIFERATION	-1.7193	0.0757
CD226|KLRB1F|SERPINB9H|H60B|H60C|ARL8B|PLEKHM2|CLEC12B|KLRB1B|KLRE1|SERPINB9G|PTPN6|SH2D1B1|IGF2|KLRK1|LAG3|CLNK|GIMAP5|CRTAM|NECTIN2|CD160|SH2D1A|SH2D1B2|RNF19B|GIMAP3|KLRC3|CD96|IL21|KLRI2|KLRI1|UNC13D|CADM1|NKG7|IL18|STX11|SERPINB9|ULBP1|H2-BL|KIF5B|TAP2|AP1G1|RAB27A|CD2|CORO1A|CEBPG|PVR|IL12A|H2-M3|IL12B|IL18RAP|KLRC1|KLRC2|KLRD1|LAMP1|LEP|LGALS9|KLRB1C|LYST|HAVCR2|DPP4|SLAMF6|CEACAM1|PRDX1|V…	GOBP_NATURAL_KILLER_CELL_MEDIATED_IMMUNITY	-1.7215	0.0234
IKZF1|PGLYRP3|AXL|ZBTB1|ZFP36L1|PGLYRP4|FGL2|FOXN1|HOXA7|NINJ1|MAFB|PGLYRP2|IL21|NOTCH2|ADAM8|CDKN2A|ZFP36L2|CDK6|EGR3|ERBB2|ANXA1|FOXJ1|IL7R|PRKDC|RAG1|RAG2|SOS2|ZEB1|ZFP609|VNN1|PPP3CA|TMEM131L|ZFP608|ADRM1|ABL1|CLPTM1|ZC3H8|SMARCA4|TCF7|CCR2|FADD|FLT3|LILRB4B|HMGB1|FSHR|ITGAM|IL10|IL2|CYP26B1|CEACAM1|RIPK2|RARA|CD27|CD40LG|TNFSF9|IL4I1|TNFSF4|PIK3R6|IL1RL2|ACTB|BAD|CTLA2A|DROSHA|ZFPM1|FANCA|DT…	GOBP_REGULATION_OF_LEUKOCYTE_DIFFERENTIATION	-1.7222	0.0637
CD226|NOD2|GIMAP5|NECTIN2|TNF|TFRC|GIMAP3|CLCF1|NSD2|FCER1A|FCGR1|FCGR3|IFNG|XCL1|HPX|IGHG2B|IGHG1|C3|FCER2A|KMT5B|HMCES|TREM2|KMT5C|CD28|TRP53BP1|RIF1|TNFSFM13|IL4|EXOSC3|TNFSF13|MAD2L2|EXOSC6|SHLD1|SHLD2|6030468B19RIK|PTPRC|CD40|IL2|STAT6|FCER1G|LTA|TGFB1|MLH1|MSH2|PMS2|ATAD5|TBX21|PAXIP1|PAGR1A|TNFSF4	GOBP_POSITIVE_REGULATION_OF_B_CELL_MEDIATED_IMMUNITY	-1.7269	0.0111
CD226|ZFPM1|ZP3|CARMIL2|PDE4D|KLRE1|IL27|KLRK1|SLAMF1|MIR21A|MIR155|IL27RA|CRTAM|TNF|CD160|PYCARD|WNT5A|TNFRSF13C|SASH3|TYK2|TLR9|IL21|IL18|ULBP1|ISG15|CD2|CD276|RUNX1|ABL1|ABL2|APP|BCL3|CD1D1|CD14|CD3E|CEBPG|CCR2|F2RL1|FADD|FLT3|TLR3|FZD5|IL12A|H2-M3|IL12B|IL12RB1|HRAS|IL12RB2|HSPD1|IRF8|IL18R1|IFNAR1|IL1B|IL1R1|JAK2|IL2|ISL1|LTA|TLR7|TLR8|HAVCR2|SLC11A1|SLAMF6|CD244A|NRAS|PDE4B|RIPK2|PTPN22|TRI…	GOBP_POSITIVE_REGULATION_OF_INTERFERON_GAMMA_PRODUCTION	-1.7286	0.0003
ZBTB1|SLAMF1|SUPT6|THOC1|PARP3|APLF|MIR181B-1|MIR181B-2|CD160|FCGR2B|TYK2|B2M|ANXA1|MR1|FOXJ1|IL7R|TNFAIP3|CCR2|FADD|FZD5|LILRB4B|H2-M3|HMGB1|HSPD1|IL1B|IL1R1|IL2|LTA|TNFRSF1B|IL1RL1|SLC11A1|SLC15A4|MLH1|MSH2|RIPK2|PMS2|TRIM27|ATAD5|PAXIP1|PAGR1A|IL23R|IL20RB|ARID5A|IL4I1|TNFSF4|CYRIB|CD226|ZP3|ZC3H12A|IL27|NOD2|GIMAP5|IL27RA|RIPK3|CD274|PYCARD|TNFRSF13C|VSIR|SASH3|IL33|GIMAP3|NCKAP1L|AGER|BCL6|I…	GOBP_REGULATION_OF_ADAPTIVE_IMMUNE_RESPONSE	-1.7291	0.09
ZBTB1|SLAMF1|FGL2|CASP3|CD160|FOXN1|IL1A|TYK2|IL21|ADAM8|B2M|CDKN2A|TREX1|EGR3|ERBB2|ANXA1|FOXJ1|IL7R|RAG1|RAG2|GLMN|SOS2|SFTPD|ZEB1|ZFP609|TNFRSF9|VNN1|PPP3CA|TMEM131L|ZFP608|VSIG4|CD276|ADRM1|ABL1|CLPTM1|ZC3H8|SMARCA4|TCF7|CCR2|LMO1|BID|FADD|DLG1|LILRB4B|HMGB1|GNRH1|HSPD1|IDO1|CD209A|IL1B|MAD1L1|IL2|PLA2G2A|PRKAR1A|CD47|PTEN|LAPTM5|LGALS7|SLFN1|SDC4|TNFRSF1B|CYP26B1|TSC2|ZC3H12D|PDE5A|CEACAM1|P…	GOBP_REGULATION_OF_T_CELL_ACTIVATION	-1.7305	0.0318
ERO1A|DNAJB5|DNAJC7|DNAJB12|SDF2L1|DNAJB4|DNAJB13|H2-DMB1|ST13|H2-DMB2|DNAJB14|DNAJC18|DNAJB1|HSPH1|H2-DMA|TOR1A|CD74|PTGES3|HSPA13|BAG1|HSPA5|HSPA1L|HSPA1B|HSPA2|HSPA9|HSPE1|HSPA1A|HSPA8|SDF2|TOR2A|TOR1B|HSPA14	GOBP_CHAPERONE_COFACTOR_DEPENDENT_PROTEIN_REFOLDING	-1.7378	0.0954
TICAM1|IL17RA|KPNA6|IL17A|IL17RC|CD6|TLR6|IL17C|TARM1|IL17D|IL17F|IL17B|MIR324|APPL1|NOD2|ANKRD42|CARD9|TNF|PLA2G3|IL6|CLEC7A|MYD88|STAT3|GBP5|TLR4|KLRH1|GPSM3|HIF1A	GOBP_POSITIVE_REGULATION_OF_CYTOKINE_PRODUCTION_INVOLVED_IN_INFLAMMATORY_RESPONSE	-1.7401	0.0687
AP1G1|IFNA13|RAB27A|IFNA16|IFNE|CORO1A|PGLYRP3|IFNA15|IFNA12|IFNA1|IFNA11|IFNA2|IFNA4|IFNA5|IFNZ|IFNA6|PGLYRP4|IFNA7|IFNK|IFNA9|IFNA14|IFNAB|GM13271|IFNB1|CD160|IL12B|GM13283|GM13272|GM13276|GM13277|GM13275|PGLYRP2|KLRC3|KLRC1|KLRC2|UNC13D|NKG7|LAMP1|STX11|LGALS9|CD244A|PGLYRP1|ZFP683	GOBP_NATURAL_KILLER_CELL_ACTIVATION_INVOLVED_IN_IMMUNE_RESPONSE	-1.7422	0.028
PHB|CCL1|RFTN1|NOD2|MIR301|CARD9|DDIT3|IL27RA|IL36RN|IL12A|IL15|IL12B|IL12RB1|IL6|VSIR|MYD88|TYK2|LY9|NCKAP1L|IL21|JAK2|FOXP3|IL2|ARG2|IL18|TUSC2|TGFB1|SLAMF6|TLR2|IFNG|PRNP|OTUD5|SCART2|MR1|NR1H4|SLC7A5|IL23R|IL23A|ARID5A|PRKCQ|TLR4|PARP1|CCN1|OSM|TNFSF4|SPHK1|UBR5|ZBTB7B	GOBP_INTERLEUKIN_17_PRODUCTION	-1.7425	0.0003
SH3GLB1|CAPN1|PCSK9|SNX25|ABCA2|APOE|ANXA2|CDK5|LAPTM5|NEDD4|FURIN|TGFB1|LGMN|PTPN1|RNF43|DTX3L|GIT1|MYLIP|BECN2|ZNRF3|BECN1|HAMP2|ITCH|GPRASP1|MVB12A|PIK3R4|SMURF1|MTMR2|UVRAG|HAMP|KIF16B	GOBP_RECEPTOR_CATABOLIC_PROCESS	-1.7439	0.0135
PSAP|SFN|BCL11B|KRT2|DNASE1L2|IFT74|FLNB|KDF1|EXPH5|PALLD|CDSN|ABCA12|TFAP2A|FOSL2|PLEC|TFAP2C|KRT10	GOBP_KERATINOCYTE_DEVELOPMENT	-1.7442	0.0739
ZBTB1|SLAMF1|CD160|IL1A|TYK2|ICAM1|IL21|ADAM8|B2M|EGR3|ELANE|ANXA1|IL7R|RAG1|ZFP609|VNN1|PPP3CA|CD276|SMARCA4|CCR2|FADD|LILRB4B|HMGB1|HSPD1|IL1B|IL2|CD47|RIPK2|RARA|IL23R|CD27|CD40LG|TNFSF9|IL4I1|TNFSF4|PIK3R6|IL1RL2|ACTB|CYRIB|BAD|ZP3|CARMIL2|H2-OA|VTCN1|HSP90AA1|IL7|GIMAP5|MDK|PCK1|IL27RA|SART1|SMARCB1|SMARCC1|PDCD1LG2|SOX12|CD274|SOX13|PYCARD|SOX4|TNFRSF13C|VSIR|XBP1|SASH3|AMBRA1|ARID1B|GIMAP3…	GOBP_POSITIVE_REGULATION_OF_LEUKOCYTE_CELL_CELL_ADHESION	-1.7483	0.0532
GRIN1|GRIN2B|KRT1|H2-KE6|PKD1|PKD2|RRM1|RRM2|CBR4|FARSB|CPSF7|CPSF6|FARSA|NUDT21|KRT10	GOBP_PROTEIN_HETEROTETRAMERIZATION	-1.7522	0.0177
KLRE1|ZBTB1|KLRK1|SLAMF1|CLNK|NECTIN2|TNF|CD160|SH2D1A|SH2D1B2|TRAF6|CLCF1|KLRC3|IL21|SLC22A13|FBXO38|NSD2|ULBP1|H2-Q6|PLCG2|H2-M10.3|AZGP1|B2M|FCER1A|FCGR1|FCGR3|H2-BL|H2-D1|H2-K1|H2-M10.1|H2-M2|MR1|H2-M9|H2-Q1|H2-Q10|H2-Q2|DENND1B|H2-T10|H2-T22|H2-T23|H2-T24|H2-T3|HSPA8|IGHG2B|IGHG1|P2RX7|TAP2|TRAF2|H2-M10.4|H2-M11|H2-M1|H2-M10.5|KMT5B|HMCES|KMT5C|H2-M5|CD1D1|CD28|MAP3K7|TRP53BP1|CD1D2|H2-M10.2…	GOBP_POSITIVE_REGULATION_OF_LEUKOCYTE_MEDIATED_IMMUNITY	-1.7539	0.0884
BCL2|LYN|IL3|MIF|BAX|CD74|SLC39A10|IRS2|IL10|IL2|FOXP1|MIR18B|PTEN|BCL2A1A|BLK|CD24A|CD44|PDCD1|AURKB|HSH2D|FNIP1|MIR19B-2|ORMDL3|MIR106A|MIR363|MIR93|MIR20B|MIR106B|MIR25|MIR92-2|MIR19B-1|MIR92-1|ADA|BCL10|MYC	GOBP_REGULATION_OF_B_CELL_APOPTOTIC_PROCESS	-1.7542	0.0812
CD226|AP1G1|KLRE1|SH2D1B1|KLRK1|LAG3|CLNK|GIMAP5|PVR|CRTAM|NECTIN2|CD160|IL12A|SH2D1A|SH2D1B2|H2-M3|IL12B|IL18RAP|GIMAP3|KLRC3|IL21|KLRC1|KLRI2|KLRC2|KLRI1|KLRD1|CADM1|LAMP1|ULBP1|KLRB1C|DPP4|SLAMF6|VAV1|RAET1D|RASGRP1|STAT5A|STAT5B	GOBP_POSITIVE_REGULATION_OF_NATURAL_KILLER_CELL_MEDIATED_IMMUNITY	-1.7555	0.0431
CCL19|SOCS5|IL27|NLRP10|SLAMF1|CCR2|CCR7|IL27RA|H2-AB1|IL12B|IL12RB1|IL18R1|IL33|IRF1|IL1B|IL1R1|IL18|HAVCR2|IL1RL1|SLC11A1|HLX|ANXA1|RIPK2|IL4RA|TBX21|JAK3|XCL1|IL23R|IL23A|ARID5A|TNFSF4|PLA2G4A	GOBP_REGULATION_OF_T_HELPER_1_TYPE_IMMUNE_RESPONSE	-1.7564	0.0225
MALT1|CCL19|NFKBID|SOCS5|MIR326|GIMAP5|NFKBIZ|CCR2|CCR7|IL6|SASH3|IRF1|GIMAP3|NCKAP1L|FOXP3|IL18|CD83|SOCS1|HLX|IFNG|ANXA1|RIPK2|IL2RG|RARA|IL4RA|IL23A|MYB|PRKCZ|NLRP3|TNFSF4|ZBTB7B|SHB	GOBP_POSITIVE_REGULATION_OF_CD4_POSITIVE_ALPHA_BETA_T_CELL_DIFFERENTIATION	-1.7573	0.038
MALT1|ZC3H12A|NFKBID|RC3H2|RC3H1|EPHB2|NLRP10|MIR301|MIR326|NFKBIZ|CARD9|IL27RA|CLEC4N|IL12B|IL4|IL12RB1|LOXL3|TYK2|JAK2|FOXP3|IL2|CCR6|LGALS9|TNFSF18|OTUD5|TBX21|IL23R|SMAD7|IL23A|ARID5A|PRKCQ|CCL20|NLRP3|ZBTB7B	GOBP_REGULATION_OF_T_HELPER_17_TYPE_IMMUNE_RESPONSE	-1.7605	0.0026
IL21|PRDM1|PGLYRP3|LGALS9|FLT3L|GAS6|AXL|TOX|ZBTB1|PGLYRP4|RASGRP1|IL15|STAT5A|STAT5B|IL15RA|PGLYRP1|IRF1|PGLYRP2|ZFP683	GOBP_REGULATION_OF_NATURAL_KILLER_CELL_DIFFERENTIATION	-1.7617	0.0622
LPCAT4|PLA2G10|ABHD12B|PLA2G2F|LPCAT3|LIPC|PTDSS1|PLA2G15|ABHD16A|MBOAT1|SERINC5|PLSCR1|SERINC2|PLA2G3|ABHD16B|SLC27A1|SERINC3|PTDSS2|SERINC1|MBOAT2|ABHD12|MFSD2A	GOBP_PHOSPHATIDYLSERINE_METABOLIC_PROCESS	-1.7622	0.0146
KCNE1|KCNK4|RAB11B|SLC9A1|NOX1|GPR68|INSRR|TRPV1|PKD1L3|PKD2L1|KCNK18|HVCN1|SLC38A3|MCOLN1|PCK1|GJA1|SCNN1A|SCNN1B|SCNN1G|RAB11FIP5|ASIC2|ASIC1|GNA11|GPLD1|HYAL1|IMPACT	GOBP_CELLULAR_RESPONSE_TO_PH	-1.763	0.0637
SLAMF1|CASP3|IL1A|TYK2|ELF4|IL21|CDKN2A|ERBB2|ANXA1|FOXJ1|IFNAR2|SATB1|RPS6|GLMN|SOS2|SFTPD|TNFRSF9|PPP3CA|WNT4|TMEM131L|VSIG4|CD276|ABL1|CCR2|LMO1|CRIP3|BAX|BID|FADD|CCND3|CD151|CXCR4|DLG1|LILRB4B|FKBP1A|FKBP1B|HMGB1|GJA1|GNRH1|IDO1|ITGAM|ITGAX|CD209A|IL1B|MAD1L1|MSN|IL2|PLA2G2A|PRKAR1A|PSMB10|PTEN|LAPTM5|CXCL12|LGALS7|SLFN1|SDC4|TNFRSF1B|TSC2|ZC3H12D|SLC11A1|PDE5A|CEACAM1|PLA2G2F|PRNP|SH2D2A|RI…	GOBP_T_CELL_PROLIFERATION	-1.7652	0.0356
IFT172|SFN|CASK|KLF9|NFATC1|PTPRK|SNAI2|IFT52|SLURP1|IFT74|IFT80|IFT57|CTSL|IFT122|KDF1|PTCH1|FGFR2|VDR|CD109|EFNB2|EPPK1|INTU|IFT88|ZEB1|MED1|OVOL1|IRF6	GOBP_NEGATIVE_REGULATION_OF_KERATINOCYTE_PROLIFERATION	-1.7661	0.0024
TNFRSF14|TARM1|CARD11|LILRB4A|NDFIP1|TWSG1|CD28|CD3E|CD274|VSIR|FOXP3|IL2|ARG2|CD24A|LGALS7|LGALS9|CD44|CD81|TNFSF18|CD55|CD55B|IL2RA|RIPK2|ITCH|XCL1|PRKCQ|CBLB|TGFBR2	GOBP_CD4_POSITIVE_ALPHA_BETA_T_CELL_PROLIFERATION	-1.7667	0.0354
CD247|CARMIL2|PDE4D|GPAM|VTCN1|NOD2|LAG3|SASH3|IL1A|TRAF6|EZR|PLCG2|CD83|ANXA1|RPS3|CD34|PRKCQ|IL1RAP|GLMN|KAT5|SFTPD|BTNL2|SPTBN1|TNFAIP3|OSCAR|NAV3|HOMER2|HOMER3|TRAF2|MALT1|VSIG4|HDAC7|DEFB25|PNP2|CD276|CARD11|RUNX1|IL17F|ABL1|ABL2|LILRB4A|CLEC2I|CD1D1|CD28|MAP3K7|CD3E|CCR2|CARD9|CD1D2|GATA3|PNP|LILRB4B|IRF4|IL1B|PTPRC|FOXP3|LAPTM5|ZFP36|FCER1G|HAVCR2|SLC11A1|PDE4B|PRNP|RIPK2|TRIM27|TBX21|NR1H…	GOBP_INTERLEUKIN_2_PRODUCTION	-1.7702	0.0516
ZP3|CD6|NOD2|MIR21A|MIR155|IL36RN|TNF|NPY|SELENOS|ADCYAP1|BDKRB2|CD68|CXCR2|CNR1|IL25|FCGR2B|GPX1|GPX2|ICAM1|IL1RN|IL5RA|NOTCH2|NPY5R|PSMB4|SERPINB9|CD24A|IL36G|IL1F10|CD81|IL31RA|TREX1|FCER1A|PSMA1|FCGR1|AHCY|FCGR3|RAB44|ELANE|IL36A|IL2RA|PARK7|GPR17|CYSLTR1|MKRN2|IL36B|PNMA1|AK7|NOTCH1|KARS|HMGB2|IGHG2B|IGHG1|ZFP35|C3|NLRP6|RBPJ|TREM2|LILRB4A|CD28|MIR301|CCR7|EXT1|IL12B|IL10|SPN|FUT7|FCER1G|LTA…	GOBP_INFLAMMATORY_RESPONSE_TO_ANTIGENIC_STIMULUS	-1.7713	0.0866
KMT5B|HMCES|KMT5C|NDFIP1|CD28|TRP53BP1|SUPT6|THOC1|PARP3|IL27RA|RIF1|APLF|MIR181B-1|MIR181B-2|TNFSFM13|IL4|TFRC|EXOSC3|TNFSF13|MAD2L2|EXOSC6|SHLD1|SHLD2|PTPRC|CLCF1|FOXP3|CD40|IL2|BCL6|STAT6|NSD2|TGFB1|SLC15A4|IFNG|MLH1|MSH2|PMS2|ATAD5|TBX21|PAXIP1|PAGR1A|TNFSF4	GOBP_REGULATION_OF_ISOTYPE_SWITCHING	-1.772	0.0146
TICAM1|AP1G1|BLOC1S3|FLT3L|GAS6|AXL|ZBTB1|CD160|IL12A|IL15|IL12B|IL12RB1|IL12RB2|IL15RA|TYK2|IRF1|KLRC3|JAK2|IL21|KLRC1|KLRC2|IL18|LAMP1|ULBP1|LYST|TOX|CD244A|BLOC1S6|HPS1|RAET1D|RASGRP1|IL23A|STAT5A|STAT5B|TYROBP	GOBP_POSITIVE_REGULATION_OF_NATURAL_KILLER_CELL_ACTIVATION	-1.7726	0.0092
STK11|ZAP70|CD1D1|SHH|TOX|CD3D|SRF|ITPKB|CD3E|CD3G|SKINT1|H2-DMA|CD74|DOCK2|FOXN1|PTPN2|PTPRC	GOBP_POSITIVE_THYMIC_T_CELL_SELECTION	-1.777	0.0135
ERO1A|SH3GLB1|DNAJB5|DNAJC7|DNAJB12|SDF2L1|DNAJB4|DNAJB13|H2-DMB1|ST13|H2-DMB2|DNAJB14|CHCHD4|DNAJC18|DNAJB1|SELENOF|HSPH1|H2-DMA|TOR1A|CD74|PTGES3|HSPA13|BAG1|CCT2|ENTPD5|HSPA5|HSPA1L|HSPA1B|HSPA2|HSPA9|HSPE1|HSPA1A|HSPA8|SDF2|DNAJC2|TOR2A|TOR1B|HSPA14	GOBP_DE_NOVO_PROTEIN_FOLDING	-1.7801	0.0505
MALT1|CCL19|ZC3H12A|NFKBID|RC3H2|RC3H1|SOCS5|IL27|MIR301|MIR326|NFKBIZ|CCR2|CCR7|GATA3|IL4|IL6|LOXL3|IRF1|FOXP3|IL2|BCL6|IL18|CCR6|TNFSF18|HLX|ANXA1|RIPK2|RARA|IL4RA|TBX21|JAK3|SMAD7|IL23A|MYB|PRKCZ|CCL20|NLRP3|TNFSF4|ZFP35|ZBTB7B|SHB	GOBP_REGULATION_OF_T_HELPER_CELL_DIFFERENTIATION	-1.788	0.0221
AXL|SHH|ZBTB1|LCK|WNT10B|IL21|ADAM8|BTN2A2|EGR3|ANXA1|IL7R|PRKDC|RAG1|ZFP609|VNN1|TESPA1|RHOA|SMARCA4|CD1D1|AP3D1|CCR2|CCR7|GATA3|GLI3|H2-DMA|IHH|CD74|PNP|LILRB4B|IL15|IL4|IL6|ZBTB16|NKAP|IL10|PTPRC|FOXP3|IL2|SYK|TGFB1|ZAP70|TOX|ITPKB|RIPK2|RARA|SKINT1|CYLD|IL23A|CD27|TNFSF9|IL4I1|TNFSF4|PIK3R6|IL1RL2|ACTB|BAD|XRCC6|CARMIL2|HSP90AA1|IL7|INPP5D|GIMAP5|MDK|MMP14|CD46|PCK1|SART1|SMARCB1|SMARCC1|SOX1…	GOBP_POSITIVE_REGULATION_OF_LYMPHOCYTE_DIFFERENTIATION	-1.7912	0.0959
SHH|GIMAP5|SASH3|GIMAP3|NCKAP1L|CBFB|IL18|CD83|SOCS1|HLX|IFNG|ANXA1|IL2RG|IL4RA|MYB|PRKCZ|NLRP3|TGFBR2|ZBTB7B|AP3B1|SHB|MALT1|CCL19|NFKBID|RUNX1|RUNX3|SOCS5|RHOA|LILRB4A|CD1D1|MIR326|AP3D1|NFKBIZ|CCR2|CCR7|GLI3|IHH|PNP|LILRB4B|IL6|ZBTB16|NKAP|IRF1|FOXP3|SYK|ZAP70|ITPKB|RIPK2|RARA|IL23A|TNFSF4|ADA	GOBP_POSITIVE_REGULATION_OF_ALPHA_BETA_T_CELL_DIFFERENTIATION	-1.7943	0.0315
IL1A|ADAM8|B2M|EGR3|ANXA1|IL7R|PRKDC|RAG1|ZFP609|VNN1|PPP3CA|SMARCA4|MLH1|MSH2|PMS2|ATAD5|PAXIP1|PAGR1A|IL4I1|PIK3R6|IL1RL2|ACTB|BAD|XRCC6|H2-OA|HSP90AA1|IL7|INPP5D|MDK|MMP14|PCK1|SART1|SMARCB1|SMARCC1|SOX12|SOX13|SOX4|XBP1|AMBRA1|PCID2|ARID1B|BRD7|ATP11C|ZMIZ1|IL18|ACTL6A|FOXO3|SMARCE1|PPP2R3C|DUSP10|PBRM1|SMARCD3|SMARCA2|SMARCC2|IL36B|PHF10|RHOH|ARID2|KAT5|ACTL6B|SMARCD2|SMARCD1|ARID1A|AP3B1|BC…	GOBP_POSITIVE_REGULATION_OF_LYMPHOCYTE_ACTIVATION	-1.795	0.01
ZBTB1|SLAMF1|MIF|NECTIN2|TNF|TRAF6|TYK2|CLCF1|SLC22A13|FBXO38|NSD2|H2-Q6|H2-M10.3|AZGP1|B2M|FCER1A|FCGR1|FCGR3|H2-BL|H2-D1|H2-K1|H2-M10.1|H2-M2|MR1|H2-M9|H2-Q1|H2-Q10|H2-Q2|DENND1B|H2-T10|H2-T22|H2-T23|H2-T24|H2-T3|HSPA8|IGHG2B|IGHG1|P2RX7|PLA2G4A|TAP2|TRAF2|H2-M10.4|H2-M11|H2-M1|H2-M10.5|KMT5B|HMCES|KMT5C|SKAP1|H2-M5|CD1D1|NLRP10|CD28|MAP3K7|EIF2AK4|TRP53BP1|CCR2|CARD9|CD1D2|CD4|H2-M10.2|H2-M10.…	GOBP_POSITIVE_REGULATION_OF_ADAPTIVE_IMMUNE_RESPONSE	-1.7999	0.0354
CDKN1A|CSF1|CSF1R|CSF2|CSF2RA|CSF2RB|CSF2RB2|EPHB2|PTK2|IGHM|IL13|SHH|IL5|LYN|SLAMF1|MEF2C|MIF|MPL|NFATC2|PTH|RAC2|ST6GAL1|TAC1|TACR1|TNFRSF4|WNT3A|SLC39A10|MAPK3|ZFP335|IGHD|IL1A|TRAF6|IRS2|TYK2|CD320|GSK3B|CLCF1|VAV3|IL21|PELI1|OCSTAMP|IL34|MAPK1|ANXA1|RPS3|ICOSL|BTNL2|PPP3CA|CD276|CARD11|CD1D1|CD28|CD3E|BLM|CCR2|CD4|CD80|CCR7|FADD|CD74|PNP|IL15|IL4|HMGB1|IL6|RASAL3|IL1B|PTPRC|FOXP3|IL2|SPN|SYK…	GOBP_POSITIVE_REGULATION_OF_LEUKOCYTE_PROLIFERATION	-1.804	0.0056
IKZF1|ZBTB1|ZFP36L1|FGL2|FOXN1|IL1A|MAFB|IL21|RABL3|JMJD6|XRCC4|ADAM17|ADAM8|B2M|CDKN2A|ZFP36L2|CDK6|EGR3|ERBB2|MPZL2|FZD7|ANXA1|FZD8|MR1|FOXJ1|IFNAR2|IL7R|SATB1|PRKDC|RAG1|RAG2|RPS6|SOS2|ZEB1|ZFP609|TNFRSF9|VNN1|WNT1|WNT4|PSAP|TMEM131L|ZFP608|LIG4|PRR7|NCAPH2|ADRM1|ABL1|CLPTM1|ABL2|ZC3H8|PSMB11|TRAJ18|SMARCA4|GPR18|BCL3|ATF2|RPL22|TCF7|CCR2|TNFSF8|EOMES|FADD|FLT3|FZD5|LILRB4B|HMGB1|IL1B|IL2|ITK|…	GOBP_T_CELL_DIFFERENTIATION	-1.8056	0.0457
VTCN1|BCL3|GBP8|IL12A|TRBV13-3|IL12B|IL4|BPGM|IL6|CD37|HRAS|IER3|IRF4|IRF8|MYD88|TSPAN32|CCDC88B|IL10|TLR12|PF4|IIGP1|CD40|BATF2|GBP6|SPN|NKG7|ARG1|LYST|GBP7|SLC11A1|GBP9|NRAS|IFNG|BATF|GBP2B|GBP2|IL4RA|IRGM2|GBP3|GBP4|GBP10|GBP11|ENPP1	GOBP_RESPONSE_TO_PROTOZOAN	-1.812	0.0524
KRT83|KRT71|KRT72|KRT81|KRT75|DSP|KRT88|SHH|KRT5|KRT7|KRT82|KRT80|EVPL|KRT76|SOD1|KRT10|KRT14|FLG|KRT16|KRT17|KRT36|KRT1|KRT86|KRT84|KRT2|KRT4|KRT6A|KRT6B|KRT8|ATP8A2|PLEC|KRT25|KRT9|PPL|FAM83H|RAF1|ARHGEF28|ATXN3|ATF2|MACF1|DST|KRT18|NES|SYNM|VPS54|CLN8|BC024139|TOR1A|SYNC|NDEL1|BFSP2|BFSP1|DES|GFAP|AGFG1|KRT31|KRT73|KRT13|KRT79|KRT15|KRT19|KRT32|KRT33B|KRT34|MTM1|NEFL|KRT90|NEFM|PKP1|PRPH|KRT27…	GOBP_INTERMEDIATE_FILAMENT_BASED_PROCESS	-1.8215	0.0514
CTLA2A|DROSHA|CTLA4|FANCA|DICER1|CARMIL2|KAT2A|HSPB1|LILRB4A|CD28|LAG3|LCK|SH2B3|GIMAP5|MDK|CD46|SOX12|LILRB4B|FANCD2|VSIR|AMBRA1|IRF1|GIMAP3|FOXP3|IL2|BCL6|FUT7|LGALS9|CD44|TGFB1|FOXO3|NCOR1|BTN2A2|SOCS1|PLA2G2D|TOX|DUSP10|IFNG|IL2RG|KAT5|IL4I1|TNFSF4	GOBP_REGULATORY_T_CELL_DIFFERENTIATION	-1.8226	0.0148
C6|FCER2A|IL17A|PHB|KLK7|IL17F|KLK5|LTA|TREM2|NOD2|GIMAP5|CCR7|TNF|H2-DMA|HPX|ACOD1|PGC|GIMAP3|C3|IL1B|PTPRC	GOBP_POSITIVE_REGULATION_OF_HUMORAL_IMMUNE_RESPONSE	-1.8369	0.0656
ZC3H12A|GADD45G|IL27|GIMAP5|SASH3|GIMAP3|NCKAP1L|IL21|BCL6|CBFB|IL18|CCR6|CD83|NCOR1|SOCS1|HLX|IFNG|ANXA1|IL2RG|IL4RA|JAK3|SATB1|SMAD7|MYB|PRKCZ|CCL20|NLRP3|ZFP35|ZBTB7B|SHB|ATP7A|MALT1|CCL19|NFKBID|RUNX1|RC3H2|BRAF|RUNX3|RC3H1|SOCS5|SH3RF1|BCL3|MIR301|MIR326|NFKBIZ|CCR2|CTSL|CCR7|GATA3|IL12B|IL4|HMGB1|IL6|IL6RA|IRF4|IL18R1|LOXL3|IRF1|LY9|FOXP3|MIR873A|IL2|SPN|TMEM98|STAT3|FOXP1|STAT6|FUT7|GIMAP1…	GOBP_CD4_POSITIVE_ALPHA_BETA_T_CELL_DIFFERENTIATION	-1.8378	0.0092
PGLYRP3|AXL|ZBTB1|ZFP36L1|PGLYRP4|FGL2|FOXN1|PGLYRP2|IL21|ADAM8|CDKN2A|ZFP36L2|EGR3|ERBB2|ANXA1|FOXJ1|IL7R|PRKDC|RAG1|RAG2|SOS2|ZEB1|ZFP609|VNN1|TMEM131L|ZFP608|ADRM1|ABL1|CLPTM1|ZC3H8|SMARCA4|TCF7|CCR2|FLT3|LILRB4B|HMGB1|IL10|IL2|CYP26B1|RIPK2|RARA|CD27|TNFSF9|IL4I1|TNFSF4|PIK3R6|IL1RL2|ACTB|BAD|CTLA2A|DROSHA|FANCA|DTX1|ZC3H12A|XRCC6|CARMIL2|KAT2A|H2-OA|HMGB3|HSPB1|IL27|HSP90AA1|IL7|INPP5D|LAG3|…	GOBP_REGULATION_OF_LYMPHOCYTE_DIFFERENTIATION	-1.8379	0.0003
ACTR2|VPS26B|DAPK1|RAB43|RPS6KB1|ACTR3|GBP8|PARP9|STX11|MED1|H2-AB1|IRF8|PTPN2|CD47|VIM|FLNB|TLR4|TXK|CCL5|DNAJA3|CCL21B|MIR511|GBP6|CDC42EP2|EPRS|ACTG1|AQP4|ARG1|CAPG|CASP1|CDC37|SOCS1|CDC42|DAPK3|EVL|IFNG|GAPDH|GBP2B|GBP2|XCL1|HPX|IRGM1|IGTP|ACOD1|KIF16B|CCL20|KIF5B|SLC26A6|GBP4|MRC1|MYO1C|NOS2|CCL21A|PPARG|SIRPA|CCL19|RAB12|RAB20|CCL1|CCL11|CCL12|CCL17|CCL2|CCL22|CCL25|CCL3|CCL4|CCL6|CCL7|CCL8…	GOBP_CELLULAR_RESPONSE_TO_INTERFERON_GAMMA	-1.8416	0.0039
CD160|TYK2|ELF4|IL21|NKG7|ANXA1|SATB1|PSAP|PRR7|ABL1|ABL2|PSMB11|TRAJ18|GPR18|BCL3|ATF2|RPL22|TCF7|CCR2|TNFSF8|EOMES|LILRB4B|H2-M3|HMGB1|IL2|ITK|LGALS7|RIPK2|RARA|IL23R|CLEC4A2|CLEC4A1|CLEC4A4|CLEC4F|WDFY4|CLEC4B1|CLEC4A3|TNFSF4|TXK|ZC3H12A|BCL11B|GADD45G|IL27|TCIRG1|GIMAP5|CRTAM|CD274|VSIR|SASH3|GIMAP3|NCKAP1L|AGER|ARG2|BCL6|CBFB|IL18|CCR6|CD24A|CD44|CD81|CD83|NCOR1|SOCS1|CD55|CD55B|HLX|IFNG|IL2…	GOBP_ALPHA_BETA_T_CELL_ACTIVATION	-1.8464	0.0317
FOXP3|CD40|IL2|NDFIP1|CD28|SLC15A4|IFNG|MLH1|MSH2|PMS2|IL27RA|ATAD5|TBX21|PAXIP1|PAGR1A|IL4|HSPD1|PTPRC	GOBP_ISOTYPE_SWITCHING_TO_IGG_ISOTYPES	-1.8511	0.0319
SFN|IGF1|HRNR|KDF1|TFAP2B|TMEM79|ABCA12|ALOX12|ALOX12B|CDH1|CLDN1|CLDN4|FLG|KRT16|GBA|HDAC3|IL18|KRT1|AQP4|KLF4|STMN1|ACER1|MET|NCOR1|SCD1|NCOR2|SRF|TMPRSS13|FLG2|GRHL3|ALOXE3|TMPRSS11F|FA2H|LSR|ELOVL1|CLDN13|STARD7|PLEC|GRHL1|ATP6V1B1|ADCY6|AKR1B3|ANXA7|AQP1|AQP2|AQP3|AQP6|AQP7|EXT1|AVP|CFTR|CLN3|EXT2|FSHR|SLC6A12|TRP63|GHRHR|BPIFA1|UGCG|INPP5K|SCNN1A|SCNN1B|SCNN1G|SCT|AKAP11|UMOD|WFS1|GAK|CYP26…	GOBP_WATER_HOMEOSTASIS	-1.8561	0.0503
CARD11|CD28|CD3E|BLM|CCR2|CD80|IL12A|IL12B|IL12RB1|IL12RB2|RASAL3|TYK2|PTPRC|JAK2|IL18|SYK|CD24A|CD81|ZAP70|CD55|CD55B|CD244A|RIPK2|PTPN22|XCL1|IL23R|IL23A|PRKCQ|TNFSF4|TGFBR2	GOBP_POSITIVE_REGULATION_OF_ALPHA_BETA_T_CELL_PROLIFERATION	-1.858	0.0093
ZC3H12A|IL27|SHH|GIMAP5|SASH3|GIMAP3|NCKAP1L|BCL6|CBFB|IL18|CCR6|CD83|SOCS1|HLX|IFNG|ANXA1|IL2RG|IL4RA|JAK3|SMAD7|MYB|PRKCZ|CCL20|NLRP3|TGFBR2|ZFP35|ZBTB7B|ZFP683|AP3B1|SHB|MALT1|CCL19|PRDM1|NFKBID|RUNX1|RC3H2|RUNX3|RC3H1|SOCS5|SH3RF1|RHOA|LILRB4A|CD1D1|MIR301|MIR326|AP3D1|NFKBIZ|CCR2|CCR7|GATA3|GLI3|IHH|PNP|LILRB4B|IL4|HMGB1|IL6|ANKLE1|ZBTB16|NKAP|LOXL3|IRF1|FOXP3|IL2|SYK|TGFB1|ZAP70|TNFSF18|ITP…	GOBP_REGULATION_OF_ALPHA_BETA_T_CELL_DIFFERENTIATION	-1.8607	0.0763
SHH|IL21|ANXA1|SATB1|PSAP|PRR7|BRAF|ABL1|ABL2|PSMB11|TRAJ18|RHOA|GPR18|BCL3|CD1D1|ATF2|RPL22|AP3D1|TCF7|BLM|CCR2|TNFSF8|CCR7|EOMES|GATA3|GLI3|IHH|PNP|LILRB4B|IL4|HMGB1|IL6|ANKLE1|IL6RA|ZBTB16|IRF4|NKAP|LOXL3|LY9|FOXP3|IL2|SPN|STAT3|STAT6|ITK|SYK|TGFB1|ZAP70|TNFSF18|TOX|SLAMF6|ITPKB|BATF|RIPK2|OTUD5|RARA|MTOR|TBX21|IL23A|TNFSF4|TXK|ZC3H12A|BCL11B|GADD45G|IL27|GIMAP5|SASH3|GIMAP3|NCKAP1L|BCL6|CBFB|…	GOBP_ALPHA_BETA_T_CELL_DIFFERENTIATION	-1.8652	0.0382
CD226|MALT1|PHPT1|CARD11|RC3H1|TRAT1|ELF1|SLA2|RELA|LILRB4A|PTPN6|IKBKG|KCNN4|LCK|LGALS3|CCR7|PTPRJ|NECTIN2|CD160|LILRB4B|SH2D1A|CD300A|THY1|USP12|PTPN2|USP9X|EZR|RAB29|LAPTM5|CD81|BTN2A2|PRNP|PTPN22|RPS3|UBASH3A|CYLD|PRKD2|DGKZ|DUSP22|CBLB|BTNL2|PAWR|ADA|BCL10|TESPA1|USP46|DUSP3	GOBP_REGULATION_OF_T_CELL_RECEPTOR_SIGNALING_PATHWAY	-1.8657	0.0482
ZC3H12A|IL27|GIMAP5|SASH3|GIMAP3|NCKAP1L|BCL6|CBFB|IL18|CCR6|CD83|SOCS1|HLX|IFNG|ANXA1|IL2RG|IL4RA|JAK3|SMAD7|MYB|PRKCZ|CCL20|NLRP3|ZFP35|ZBTB7B|SHB|MALT1|CCL19|NFKBID|RUNX1|RC3H2|RUNX3|RC3H1|SOCS5|SH3RF1|MIR301|MIR326|NFKBIZ|CCR2|CCR7|GATA3|IL4|HMGB1|IL6|LOXL3|IRF1|FOXP3|IL2|TGFB1|TNFSF18|RIPK2|RARA|TBX21|IL23A|TNFSF4	GOBP_REGULATION_OF_CD4_POSITIVE_ALPHA_BETA_T_CELL_DIFFERENTIATION	-1.8742	0.0665
SHH|ZBTB1|SOS1|ZFP36L1|FOXN1|IL1A|MAFB|RABL3|JMJD6|XRCC4|ADAM17|ADAM8|B2M|CDKN2A|ZFP36L2|CDK6|EGR3|ERBB2|MPZL2|FZD7|FZD8|MR1|FOXJ1|IFNAR2|IL7R|PRKDC|RAG1|RAG2|RPS6|SOS2|ZEB1|ZFP609|TNFRSF9|VNN1|TESPA1|WNT1|WNT4|TMEM131L|ZFP608|LIG4|PRR7|NCAPH2|CARD11|ADRM1|BRAF|ABL1|CLPTM1|ABL2|AIRE|ZC3H8|ATG5|PSMB11|CD1D1|CD28|CD3D|CD3E|BLM|CD3G|CCR7|FAS|FADD|GATA3|GLI3|H2-DMA|IHH|FZD5|CD74|ANKLE1|JAG2|NKAP|CLEC…	GOBP_T_CELL_DIFFERENTIATION_IN_THYMUS	-1.8802	0.0955
CCL28|RRAGA|C8G|LYZL6|MMD2|TGFB1|C8B|C9|FGL2|GZMA|GZMB|GZMC|GZMD|GZME|GZMF|GZMG|HC|LBP|LYZ2|LYZ1|NINJ1|PRF1|C8A	GOBP_CYTOLYSIS	-1.8835	0.0001
IFITM3|ACTR2|IFITM1|VPS26B|BST2|DAPK1|RAB43|KYNU|RPS6KB1|ACTR3|IFITM7|GBP8|CALCOCO2|PARP9|IFITM2|CYP27B1|STX11|MED1|H2-AB1|CD74|IRF8|PTPN2|CD47|SLC11A1|VIM|FLNB|IL23R|TLR4|TXK|CCL5|DNAJA3|CCL21B|MIR511|GBP6|CDC42EP2|EPRS|ACTG1|AQP4|ARG1|CIITA|CAPG|CASP1|CDC37|SOCS1|CDC42|CITED1|DAPK3|EVL|IFNG|GAPDH|GBP2B|GBP2|GCH1|H2-AA|H2-EB1|XCL1|HPX|IRGM1|IGTP|ACOD1|KIF16B|CCL20|KIF5B|SLC26A6|GBP4|MRC1|MYO1C|N…	GOBP_RESPONSE_TO_INTERFERON_GAMMA	-1.8995	0.0281
IKZF1|PRDM1|PGLYRP3|FLT3L|GAS6|AXL|ID2|ZBTB1|SLAMF1|PGLYRP4|IL11RA1|IL15|IL15RA|IRF1|PGLYRP2|PTPRC|IL21|RABL3|LGALS9|TUSC2|MERTK|TOX|NFIL3|SLAMF6|PBX1|RASGRP1|SP3|HECTD1|STAT5A|STAT5B|TCF3|KAT7|PGLYRP1|TYRO3|ZFP683	GOBP_NATURAL_KILLER_CELL_DIFFERENTIATION	-1.9082	0.0464
SHH|SLAMF1|IL1A|TRAF6|TYK2|IL21|ANXA1|RPS3|ICOSL|BTNL2|PPP3CA|CD276|CARD11|CD1D1|CD28|CD3E|BLM|CCR2|CD4|CD80|CCR7|FADD|PNP|IL15|IL4|HMGB1|IL6|RASAL3|IL1B|PTPRC|FOXP3|IL2|SPN|SYK|ZAP70|RIPK2|IL23R|IL23A|CD40LG|TNFSF9|TNFSF4|ADK|AIF1|SLC7A1|BMI1|CD59A|ZP3|CD6|CD86|CARMIL2|EFNB1|EPO|GPAM|VTCN1|H2-DMB1|H2-DMB2|HES1|IGF1|IGF2|IGFBP2|IL3|IL6ST|ITGAL|CD46|IL27RA|KITL|NCK1|NCK2|CCL5|PDCD1LG2|SLC4A1|CD274…	GOBP_POSITIVE_REGULATION_OF_T_CELL_PROLIFERATION	-1.9148	0.0002
CD274|VSIR|TYK2|ELF4|ARG2|IL18|CD24A|CD44|CD81|CD55|CD55B|IL2RA|ITCH|XCL1|PRKCQ|CBLB|TGFBR2|ZBTB7B|TNFRSF14|TARM1|CARD11|SH3RF1|LILRB4A|NDFIP1|TWSG1|CD28|CD3E|BLM|CCR2|CD80|IL12A|IL15|MAPK8IP1|IL12B|BTLA|IL12RB1|IL12RB2|RASAL3|CLEC4G|IRF1|PTPRC|JAK2|FOXP3|IL2|SYK|LGALS7|LGALS9|ZAP70|TNFSF18|CD244A|RIPK2|PTPN22|IL23R|IL23A|DOCK2|TNFSF4|MYC	GOBP_ALPHA_BETA_T_CELL_PROLIFERATION	-1.9276	0.0597
ZC3H12A|NLRP6|CD276|PGLYRP3|GAS6|LILRB4A|NOD2|AXL|SH2D1B1|C1QBP|SLAMF1|GIMAP5|DDIT3|PGLYRP4|IL36RN|GATA3|PDCD1LG2|CD274|LILRB4B|HMGB1|VSIR|IL33|IL10|PGLYRP2|GIMAP3|CD96|FOXP3|LAPTM5|LGALS7|LGALS9|HAVCR2|IL1RL1|PRNP|RARA|NR1H4|IL20RB|TLR4|TNFSF4|PGLYRP1|SCGB1A1|ZFP683	GOBP_NEGATIVE_REGULATION_OF_INTERFERON_GAMMA_PRODUCTION	-1.9337	0.0383
MALT1|CCL19|NFKBID|CARD11|SOCS5|CD28|MIR326|CD3E|GIMAP5|NFKBIZ|CCR2|CCR7|CD160|IL6|SASH3|IRF1|GIMAP3|NCKAP1L|FOXP3|IL18|CD24A|CD81|CD83|SOCS1|CD55|CD55B|HLX|IFNG|ANXA1|RIPK2|IL2RG|RARA|IL4RA|XCL1|IL23A|MYB|PRKCQ|PRKCZ|NLRP3|TNFSF4|TGFBR2|ZBTB7B|SHB	GOBP_POSITIVE_REGULATION_OF_CD4_POSITIVE_ALPHA_BETA_T_CELL_ACTIVATION	-1.9376	0.0015
CARD11|AIRE|ATG5|CD1D1|SHH|CD28|CD3D|CD3E|CD3G|CCR7|FAS|GATA3|GLI3|H2-DMA|CD74|FOXN1|JAG2|PTPN2|PTPRC|SPN|STK11|ZAP70|TOX|SRF|ITPKB|MINK1|SKINT1|DOCK2	GOBP_THYMIC_T_CELL_SELECTION	-1.9425	0.0038
BLOC1S3|PGLYRP3|AXL|ZBTB1|CLNK|RHBDD3|PGLYRP4|PIBF1|CD160|SH2D1B2|TYK2|PGLYRP2|KLRC3|IL21|IL18|SLAMF7|ULBP1|ZFP683|TICAM1|AP1G1|PRDM1|FGR|FLT3L|GAS6|LILRB4A|IL12A|IL15|IL12B|IL12RB1|IL12RB2|IL15RA|IRF1|JAK2|KLRC1|KLRC2|KLRD1|LAMP1|LEP|LGALS9|LYST|HAVCR2|TOX|CD244A|BLOC1S6|HPS1|PTPN22|RAET1D|RASGRP1|IL23A|STAT5A|STAT5B|DCAF15|PGLYRP1|TYROBP	GOBP_REGULATION_OF_NATURAL_KILLER_CELL_ACTIVATION	-1.9557	0.0092
KRT83|KRT71|KRT72|KRT81|KRT75|DSP|KRT88|SHH|KRT5|KRT7|KRT82|KRT80|KRT76|KRT10|KRT14|FLG|KRT16|KRT17|KRT36|KRT1|KRT86|KRT84|KRT2|KRT4|KRT6A|KRT6B|KRT8|PLEC|KRT25|KRT9|BFSP2|BFSP1|DES|GFAP|AGFG1|KRT31|KRT73|KRT13|KRT79|KRT15|KRT19|KRT32|KRT33B|KRT34|MTM1|NEFL|KRT90|NEFM|PKP1|PRPH|KRT27|VIM|EPPK1|INA|KRT39|DNAJB6|KRT78|NEFH|KRT40|KRT35|KRT87|KRT20|KRT77|PKP2|KRT74|KRT42|GM5414|KRT33A|KLHL24|GM5478|K…	GOBP_INTERMEDIATE_FILAMENT_ORGANIZATION	-1.9562	0.0171
SHH|GIMAP5|CD160|SASH3|TYK2|GIMAP3|NCKAP1L|CBFB|IL18|CD24A|CD81|CD83|SOCS1|CD55|CD55B|HLX|IFNG|ANXA1|IL2RG|IL4RA|XCL1|MYB|PRKCQ|PRKCZ|NLRP3|TGFBR2|ZBTB7B|AP3B1|SHB|MALT1|CCL19|NFKBID|CARD11|RUNX1|RUNX3|SOCS5|RHOA|LILRB4A|CD1D1|CD28|MIR326|AP3D1|CD3E|NFKBIZ|BLM|CCR2|CD1D2|CD80|CCR7|H2-AB1|GLI3|HSPH1|IHH|PNP|LILRB4B|IL12A|IL12B|IL12RB1|IL6|IL12RB2|ZBTB16|RASAL3|NKAP|IRF1|PTPRC|JAK2|FOXP3|SYK|ZAP70|…	GOBP_POSITIVE_REGULATION_OF_ALPHA_BETA_T_CELL_ACTIVATION	-1.9654	0.0139
SHH|CD160|CD300A|TYK2|ANXA1|CARD11|RHOA|CD1D1|CD28|ADORA2A|AP3D1|CD3E|BLM|CCR2|CD1D2|CD80|CCR7|H2-AB1|GATA3|HFE|GLI3|HSPH1|IHH|PNP|LILRB4B|MAPK8IP1|IL4|BTLA|HMGB1|IL6|ANKLE1|ZBTB16|RASAL3|NKAP|LOXL3|CLEC4G|PTPRC|FOXP3|IL2|SYK|LGALS7|TGFB1|ZAP70|TNFSF18|ITPKB|RIPK2|RARA|TBX21|IL23R|IL23A|TNFSF4|ZC3H12A|IL27|GIMAP5|CRTAM|CD274|VSIR|SASH3|GIMAP3|NCKAP1L|AGER|ARG2|BCL6|CBFB|IL18|CCR6|CD24A|CD44|CD81|…	GOBP_REGULATION_OF_ALPHA_BETA_T_CELL_ACTIVATION	-1.9717	0.0293
BCL2|BCL11B|BRAF|CD1D1|SHH|CD3D|CD3E|CD3G|CTSL|H2-DMA|CD74|IL4|IL6|IL6RA|FOXN1|IRF4|LOXL3|LY9|PTPN2|PTPRC|FOXP3|SPN|STAT3|STAT6|STK11|THEMIS|TGFB1|ZAP70|TNFSF18|TOX|SLAMF6|SRF|ITPKB|BATF|OTUD5|MTOR|TBX21|SKINT1|CYLD|IL23A|DOCK2	GOBP_POSITIVE_T_CELL_SELECTION	-1.9752	0.0689
CD160|IL21|NKG7|ANXA1|SATB1|CARD11|BRAF|BCL3|CD28|CD3E|CCR2|CCR7|GATA3|IL4|HMGB1|IL6|IL6RA|IRF4|LOXL3|LY9|FOXP3|IL2|SPN|STAT3|STAT6|LGALS7|TGFB1|TNFSF18|TOX|SLAMF6|BATF|RIPK2|OTUD5|RARA|MTOR|TBX21|IL23A|TNFSF4|ZC3H12A|GADD45G|IL27|TCIRG1|GIMAP5|CD274|VSIR|SASH3|GIMAP3|NCKAP1L|AGER|ARG2|BCL6|CBFB|IL18|CCR6|CD24A|CD44|CD81|CD83|NCOR1|SOCS1|CD55|CD55B|HLX|IFNG|IL2RA|IL2RG|IL4RA|ITCH|JAK3|XCL1|SMAD7|…	GOBP_CD4_POSITIVE_ALPHA_BETA_T_CELL_ACTIVATION	-1.9954	0.0085
CACNB3|CACNB4|PSEN1|CTLA4|PSEN2|CD247|CD8A|CRKL|EIF2B4|ELF1|FYN|RELA|PTPN6|IKBKG|KCNN4|LCK|LCP2|LGALS3|MOG|PLCG1|BTNL10|PTPRJ|NECTIN2|SKINT3|KHDRBS1|CD160|SH2D1A|EIF2B1|TEC|CD300A|EIF2B2|THY1|TRAF6|USP12|USP9X|EZR|EIF2B5|RAB29|SKINT10|SKINT6|SKINT11|THEMIS2|WNK1|PLCG2|BTNL9|BTN2A2|FYB|RBCK1|FYB2|SKINT5|MAPK1|RNF31|ERMAP|RPS3|SKINT4|SKINT7|UBASH3A|DENND1B|SKINT9|SKINT2|PRAM1|ICOSL|BTNL2|BTNL4|SKIN…	GOBP_T_CELL_RECEPTOR_SIGNALING_PATHWAY	-1.9954	0.0055
CSTDC5|CSTDC6|COL3A1|DSP|SPRR1A|BGN|DCN|EPB42|F13B|FN1|SPRR3|TGM2|STFA1|THBS1|STFA2|TGM6|STFA3|EGFLAM|EVPL|CSTA1|ABCA7|CSTA2|PRSS34|TGM4|TGM7|TGM1|NDNF|TGM3|MAMDC2|IVL|SPOCK3|F13A1|KRT10|TGM5|SPOCK2|KRT1|KRT2|STFA2L1|LOR|ANXA1|CSTA3|CSTDC4	GOBP_PEPTIDE_CROSS_LINKING	-2.0121	0.0001
ZC3H12A|IL27|GIMAP5|CD160|CD274|VSIR|SASH3|GIMAP3|NCKAP1L|AGER|ARG2|BCL6|CBFB|IL18|CCR6|CD24A|CD44|CD81|CD83|SOCS1|CD55|CD55B|HLX|IFNG|IL2RA|ANXA1|IL2RG|IL4RA|ITCH|JAK3|XCL1|SMAD7|MYB|PRKCQ|PRKCZ|CCL20|CBLB|NLRP3|TGFBR2|ZFP35|ZBTB7B|SHB|TNFRSF14|MALT1|CCL19|NFKBID|TARM1|CARD11|RUNX1|RC3H2|RUNX3|RC3H1|SOCS5|SH3RF1|NDFIP1|TWSG1|CD28|MIR301|MIR326|CD3E|NFKBIZ|CCR2|CCR7|GATA3|IL4|HMGB1|IL6|LOXL3|IRF1…	GOBP_REGULATION_OF_CD4_POSITIVE_ALPHA_BETA_T_CELL_ACTIVATION	-2.033	0.0018
PGLYRP3|KLRE1|AXL|KLRK1|SLAMF1|PGLYRP4|TNF|CD160|WNT5A|TYK2|PGLYRP2|IL21|ULBP1|ISG15|NLRP6|CD276|ABL1|ABL2|APP|AVPR2|BCL3|CD1D1|C1QBP|CD14|CD3E|CEBPG|CCR2|DDIT3|CCR7|EOMES|F2RL1|FADD|GATA3|FLT3|TLR3|FZD5|LILRB4B|H2-M3|HMGB1|HRAS|HSPD1|IRF8|IFNAR1|IL10|IL18RAP|IL1B|IL1R1|FOXP3|IL2|SPN|ISL1|CD47|ITK|LAPTM5|LGALS7|LTA|TLR7|TLR8|TNFSF18|IL1RL1|SLC11A1|SLAMF6|NRAS|PDE4B|PRNP|RIPK2|RARA|TRIM27|NR1H4|SL…	GOBP_INTERFERON_GAMMA_PRODUCTION	-2.0336	0.0526
CSTDC5|CSTDC6|KRT83|NUMA1|KRT72|SHARPIN|OVOL2|KRT75|DSP|BCR|KRT5|KRT7|KRT82|ALOX8|ASAH1|ZFP36L1|CASP14|CASP3|CDH3|CYP27B1|OPN3|EPHA2|EVPL|EZH2|FOSL2|FOXN1|HOXA7|IL1A|IVL|MAFB|KRT10|KRT14|KRT16|KRT17|KRT36|KRT1|KRT86|KRT84|KRT2|ALDH3A2|KRT4|CDKN2A|KRT6A|GAB1|KRT6B|IGF1R|KRT8|INSR|DSG4|KIF3A|LATS1|LOR|NAB1|ANXA1|NAB2|UBN1|NTF3|MADCAM1|PLOD1|FOXC1|POU3F2|MSX2|PPARA|NCOA3|SATB1|NOTCH1|SPINT1|PAX6|TFD…	GOBP_EPIDERMIS_DEVELOPMENT	-2.0356	0.0635
IKZF1|IFNA13|IFNA16|IFNE|BLOC1S3|PGLYRP3|IFNA15|IFNA12|KLRE1|AXL|ZBTB1|KLRK1|SLAMF1|CLNK|RHBDD3|IFNZ|PGLYRP4|IFNK|IFNA14|GM13271|PIBF1|CD160|SH2D1B2|GM13283|GM13272|GM13276|GM13277|GM13275|TYK2|ELF4|PGLYRP2|KLRC3|IL21|RABL3|UNC13D|NKG7|STX11|SLAMF7|ULBP1|TUSC2|GATA3|IL15|PTPRC|TOX|SLAMF6|IL23A|IL18|ZFP683|TICAM1|AP1G1|RAB27A|PRDM1|CD2|CORO1A|FGR|FLT3L|GAS6|LILRB4A|ID2|IFNA1|IFNA11|IFNA2|IFNA4|IFN…	GOBP_NATURAL_KILLER_CELL_ACTIVATION	-2.0633	0.0069
CSTDC5|CSTDC6|KRT83|NUMA1|KRT72|SHARPIN|OVOL2|KRT75|DSP|BCR|KRT5|KRT7|KRT82|ALOX8|ASAH1|ZFP36L1|CASP14|CASP3|CDH3|CYP27B1|OPN3|EPHA2|EVPL|EZH2|FOSL2|FOXN1|HOXA7|IL1A|IVL|MAFB|KRT10|KRT14|KRT16|KRT17|KRT36|KRT1|KRT86|KRT84|KRT2|KRT4|KRT6A|KRT6B|KRT8|DSG4|LATS1|LOR|ANXA1|UBN1|MADCAM1|FOXC1|MSX2|NCOA3|NOTCH1|PAX6|ETV4|PRKCH|PLEC|POU2F3|POU3F1|MED1|PPL|PPP3CA|ST14|PSAP|PTGS1|PTGS2|GRHL1|RBPJ|REG3A|RE…	GOBP_EPIDERMAL_CELL_DIFFERENTIATION	-2.0703	0.0599
BCL11B|SHH|FOXN1|SRF|BCL2|BTNL1|CARD11|BRAF|AIRE|ATG5|RHOA|CD1D1|CD28|CD3D|CD3E|CD3G|CTSL|CD4|CCR7|FAS|GATA3|GLI3|H2-DMA|CD74|IL15|IL4|IL6|IL6RA|IRF4|JAG2|LOXL3|LY9|PTPN2|PTPRC|FOXP3|SPN|STAT3|STAT6|STK11|SYK|THEMIS|TGFB1|ZAP70|TNFSF18|TOX|SLAMF6|ITPKB|MINK1|BATF|OTUD5|MTOR|TBX21|BTNL6|SKINT1|CYLD|IL23A|DOCK2	GOBP_T_CELL_SELECTION	-2.0717	0.0127
CSTDC5|CSTDC6|KRT83|NUMA1|KRT72|SHARPIN|OVOL2|KRT75|DSP|BCR|KRT5|KRT7|KRT82|ALOX8|ASAH1|ZFP36L1|CASP14|CASP3|CDH3|CYP27B1|OPN3|EPHA2|EVPL|EZH2|FOSL2|FOXN1|HOXA7|IL1A|IVL|MAFB|KRT10|KRT14|KRT16|KRT17|KRT36|KRT1|KRT86|KRT84|KRT2|KRT4|KRT6A|KRT6B|KRT8|DSG4|LATS1|LOR|ANXA1|UBN1|MADCAM1|FOXC1|MSX2|NCOA3|NOTCH1|PAX6|ETV4|PRKCH|PLEC|POU2F3|POU3F1|MED1|PPL|PPP3CA|ST14|PSAP|PTGS1|PTGS2|GRHL1|RBPJ|REG3A|RE…	GOBP_SKIN_DEVELOPMENT	-2.1118	0.0319
CERS3|SFN|KRT83|KRT71|KRT72|SHARPIN|KRT81|KRT75|KRT88|KRT5|KRT7|KRT82|KRTAP6-5|HRNR|KAZN|CASP14|TMEM79|CDH3|CNFN|KRT80|ABCA12|EVPL|KRT76|GPRC5D|IL1A|KRT16|KRT17|KRT1|KRT86|KRT84|KRT2|KRT4|KRT6A|KRT6B|KRT8|LOR|PPL|SPRR1A|SPRR1B|SPRR2B|SPRR2D|SPRR2E|SPRR2F|SPRR2H|SPRR2I|SPRR2K|SPRR3|TGM1|TGM3|PPHLN1|KRT73|KRT79|SPRR4|CYP26B1|KRT90|KRT78|CDSN|KRT87|KRT77|KRT74|GM5414|GM5478	GOBP_KERATINIZATION	-2.1822	0.0033
SFN|GRHL1|HRNR|KDF1|TMEM79|ABCA12|ALOX12|ALOX12B|TRP63|CDH1|CLDN1|UGCG|CLDN4|FLG|KRT16|GBA|HDAC3|IL18|KRT1|KLF4|STMN1|ACER1|GAK|MET|CYP26B1|NCOR1|SCD1|NCOR2|SRF|TMPRSS13|FLG2|GRHL3|ALOXE3|TMPRSS11F|FA2H|LSR|ELOVL1|CLDN13|STARD7|PLEC|PNPLA1	GOBP_REGULATION_OF_WATER_LOSS_VIA_SKIN	-2.1964	0.0002
CSTDC5|CSTDC6|KRT83|NUMA1|KRT72|SHARPIN|OVOL2|KRT75|DSP|BCR|KRT5|KRT7|KRT82|ALOX8|ASAH1|ZFP36L1|CASP14|CASP3|CDH3|CYP27B1|OPN3|EPHA2|EVPL|EZH2|FOSL2|FOXN1|HOXA7|IL1A|IVL|MAFB|KRT10|KRT14|KRT16|KRT17|KRT36|KRT1|KRT86|KRT84|KRT2|KRT4|KRT6A|KRT6B|KRT8|DSG4|LATS1|LOR|ANXA1|UBN1|MADCAM1|FOXC1|MSX2|NCOA3|NOTCH1|PAX6|ETV4|PRKCH|PLEC|POU2F3|POU3F1|MED1|PPL|PPP3CA|ST14|PSAP|PTGS1|PTGS2|GRHL1|RBPJ|REG3A|RE…	GOBP_KERATINOCYTE_DIFFERENTIATION	-2.2978	0.0477
DB vs Veh nodes
EnrichmentMap::Genes	EnrichmentMap::Name	EnrichmentMap::NES (Dataset 1)	EnrichmentMap::fdr_qvalue (Dataset 1)
TFRC|CFH|PTPN6|MIR181B-1|MIR181B-2|CD74|C1RL|C1RA|H2-OA|H2-OB|CD40LG|NSD2|ZP3|ATAD5|RNF8|C1RB|CD28|SWAP70|FCER1G|FCGR3|XRCC4|CSF2RB2|FCGR1|TRP53BP1|LTA|EXOSC3|IL21R|CD19|C2|SLC15A4|H2-EA|FCGR2B|H2-EB2|MBL1|MBL2|BCL6|PARP3|C8B|CD46|MSH2|FOXP3|MSH6|C8A|C8G|RIF1|IL13RA2|STAT6|EXOSC6|TRAF3IP2|IGHG1|IGHM|IGHG2C|CRP|IGHG2B|TNFSF4|AICDA|IL27RA|XCL1|TBX21|CRLF2|NDFIP1|IGHD|HPX|THOC1|NOD2|IFNG|PTPRC|PIRB|…	GOBP_B_CELL_MEDIATED_IMMUNITY	1.8693	0.0181
TFRC|ZFP36L1|CASP3|PTPN6|IL4I1|MIR181B-1|MIR181B-2|SIGLECG|BAD|CD74|TLR4|CD40LG|NSD2|ATAD5|TNFRSF4|BST1|CD28|TRP53BP1|IL7|SYK|EXOSC3|TNFAIP3|CD19|IKZF3|ATM|VAV3|TBC1D10C|SLC15A4|FCGR2B|LILRB4A|IL3|IRS2|WNT3A|AHR|BCL6|PARP3|IL13|MIR150|SFRP1|MSH2|FOXP3|STAT5A|TYROBP|RIF1|HMGB3|STAT6|ANKLE1|EXOSC6|BTLA|CARD11|IGHG1|IGHM|BCL2|IGHG2C|PPP2R3C|EPHB2|IGHG2B|ADA|TNFSF4|IL27RA|TBX21|NDFIP1|TNFRSF21|IGHD|P…	GOBP_REGULATION_OF_B_CELL_ACTIVATION	1.847	0.0176
STX11|STAT5A|KLRC1|KLRC2|KLRC3|CEBPG|PTPN6|CD160|LAMP1|SERPINB9G|CD2|NECTIN2|GFER|SLAMF6|PRDX1|SERPINB9B|SERPINB9C|SERPINB9F|SERPINB9E|STAT5B|H2-M3|IL21|SERPINB9|H2-BL|SERPINB9D|DPP4|KLRD1|PVR|CRTAM|PIK3R6|LGALS9|KLRK1|RASGRP1|TAP1|KIF5B|TAP2|KLRB1C|KLRI2|ARRB2|KLRI1|CD226|HAVCR2|ARL8B|KLRE1|SH2D1B1|NKG7|SH2D1A|SH2D1B2|IGF2|RAET1D|LAG3|CLEC12B|ULBP1|IL12A|IL12B|KLRB1B|IL18RAP|LEP|RNF19B|CLEC2D|RA…	GOBP_NATURAL_KILLER_CELL_MEDIATED_IMMUNITY	1.8391	0.0114
STAT5A|KLRC1|KLRC2|KLRC3|CD160|LAMP1|SERPINB9G|NECTIN2|GFER|SLAMF6|SERPINB9B|SERPINB9C|SERPINB9F|SERPINB9E|STAT5B|H2-M3|IL21|SERPINB9|H2-BL|SERPINB9D|DPP4|KLRD1|PVR|CRTAM|PIK3R6|LGALS9|KLRK1|RASGRP1|TAP1|TAP2|KLRB1C|KLRI2|ARRB2|KLRI1|CD226|HAVCR2|KLRE1|SH2D1B1|SH2D1A|SH2D1B2|IGF2|RAET1D|LAG3|CLEC12B|ULBP1|IL12A|IL12B|KLRB1B|IL18RAP|LEP|CLEC2D|VAV1|KLRB1|KLRB1A|KLRB1F|CRK|CADM1|CEACAM1|CD96|CLNK|S…	GOBP_REGULATION_OF_NATURAL_KILLER_CELL_MEDIATED_IMMUNITY	1.839	0.0092
CD81|NCKAP1L|LCK|CD79A|CD79B|LPXN|PTPN6|PRKCB|IGHA|SH2B2|GPS2|TRDV4|TRDC|TRBC1|TRBC2|IGLC1|FOXP1|IGLC2|BLNK|IGLC3|NFATC2|IGKC|IGLL1|IGHV9-1|IGHV1-54|IGHV1-78|IGHV2-3|IGHV14-3|IGHV6-6|IGHV1-62-2|TEC|IGHE|IGHG3|IGHV10-1|IGHV10-3|ITK|IGHV1-64|IGHV1-66|IGHV1-19|IGHV1-56|PRKCH|IGHV1-52|IGHV6-7|IGHV1-4|IGHV1-59|IGHV8-9|IGHV1-84|IGHV12-3|IGHV1-67|IGHV5-9|BMX|IGHV1-69|IGHV1-72|IGHV1-77|IGHV1-75|IGHV5-12-…	GOBP_B_CELL_RECEPTOR_SIGNALING_PATHWAY	1.8376	0.0081
SH2D1B1|SH2D1A|SH2D1B2|RAET1D|STAT5A|LAG3|ULBP1|IL12A|KLRC1|IL12B|KLRC2|KLRC3|IL18RAP|VAV1|CD160|LAMP1|NECTIN2|SLAMF6|CADM1|STAT5B|H2-M3|IL21|CLNK|DPP4|GIMAP5|KLRD1|PVR|GIMAP3|CRTAM|AP1G1|KLRK1|RASGRP1|KLRB1C|KLRI2|KLRI1|CD226|KLRE1	GOBP_POSITIVE_REGULATION_OF_NATURAL_KILLER_CELL_MEDIATED_IMMUNITY	1.8348	0.0076
CD47|EIF2B5|RAB29|NR4A3|KLRC1|KLRC2|KLRC3|PTPN6|PRKCB|KCNN4|FOXP1|TEC|HRAS|SLA2|ITK|TXK|KLRK1|FPR2|PRKCH|KLRI2|KLRI1|C3AR1|LCP2|C5AR1|CD28|BMX|FCER1G|ZAP70|CLEC12B|RABGEF1|NRAS|UBASH3A|CD3E|PDE4B|ELF1|PLCG1|BTNL2|SYK|PDE4D|CD19|MS4A2|VAV3|BCAR1|FER|PRNP|CLEC4N|LILRB4A|PIGR|EIF2B3|SKAP1|EIF2B1|THEMIS|FYB|KLHL6|MBL2|FYB2|CD247|PRAM1|FFAR2|APPL1|LILRB4B|FOXP3|STK11|TYROBP|EZR|CD8A|VTCN1|FYN|STOML2|C…	GOBP_IMMUNE_RESPONSE_REGULATING_CELL_SURFACE_RECEPTOR_SIGNALING_PATHWAY	1.8268	0.0092
SREBF1|PARP9|TLR8|RPS19|KLRC1|TASL|KLRC2|KLRC3|WNT5A|MMP12|LAMP1|SLAMF6|SPI1|NLRC4|STAT5B|H2-M3|CD74|CARD9|TRIM30A|DHX9|AIM2|AKIRIN2|TLR4|SFPQ|TXK|KLRK1|MATR3|RASGRP1|KLRB1C|KLRI2|KLRI1|HMGB1|MED1|TRIM30D|LAG3|HEXIM1|IL12A|HMGB2|IL12B|IL18RAP|LBP|XRCC6|TRIM12C|SYK|VAV1|TRIM5|TRIM12A|TREM3|RIOK3|ZCCHC3|SLC15A4|IFI208|CADM1|MNDAL|CLEC4N|IFI203|NMI|IFI35|IFI205|IFI209|POLR3D|MBL2|POLR3G|POLR3F|IFI21…	GOBP_POSITIVE_REGULATION_OF_INNATE_IMMUNE_RESPONSE	1.814	0.0115
TYROBP|ZNFX1|KLRC1|KLRC2|KLRC3|NLRC4|CASP6|TRIM30A|AIM2|CLEC7A|KLRD1|TLR4|SFPQ|KLRK1|MATR3|KLRI2|KLRI1|SIN3A|HMGB1|KLRE1|ZBP1|TRIM30D|PYCARD|IFI207|HEXIM1|MASP2|XRCC6|TRIM12C|SYK|TRIM5|TRIM12A|PSPC1|MAVS|ZCCHC3|TOMM70A|IFI208|MNDAL|CLEC4N|IFI203|CGAS|MASP1|IFI205|NONO|IFI209|MBL2|IFI211|TBK1|IFI214|PQBP1|IFI204|STING1|TLR2|PRKDC|XRCC5|FFAR2|PLCG2|HSP90AA1|TLR9	GOBP_ACTIVATION_OF_INNATE_IMMUNE_RESPONSE	1.7998	0.0153
KLRC1|KLRC2|KLRC3|PRKCB|FOXP1|KRT1|C1RL|C1RA|ITK|MATR3|FPR2|PRKCH|C1RB|KLRI2|KLRI1|HMGB1|C3AR1|LCP2|C5AR1|CD28|BMX|TRIM30D|FCER1G|ZAP70|RABGEF1|NRAS|CD3E|PDE4B|TRIM12C|ELF1|PLCG1|BTNL2|SYK|TRIM5|PDE4D|TRIM12A|CD19|VAV3|RGCC|PRNP|LILRB4A|SKAP1|THEMIS|MBL1|KLHL6|MBL2|CD247|FFAR2|LILRB4B|C8B|CD46|FOXP3|STK11|TYROBP|C8A|C8G|FYN|STOML2|CD160|CARD11|BCL2|CASP6|LGALS3|IGHG2B|CMTM3|TNFRSF21|IGHD|LIME1|US…	GOBP_ACTIVATION_OF_IMMUNE_RESPONSE	1.794	0.015
WDFY4|MARCHF1|PSMB9|PSMB8|UNC93B1|RAB32|PSME1|PSME2|CTSS|WAS|CLEC4A2|CLEC4A1|CLEC4B2|CLEC4A4|CLEC4A3|TAPBP|RAB8B|RAB3B|H2-D1|H2-K1|H2-M3|CD74|WASHC1|MR1|H2-OA|H2-OB|RAB35|TAPBPL|CD1D1|PSAP|FCER1G|FCGR3|FCGR1|PDIA3|RAB10|H2-AA|H2-EB1|H2-EA|FCGR2B|H2-DMB1|RAB33A|H2-EB2|H2-DMB2|RAB4A|MFSD6|CALR|KDM5D|H2-Q6|H2-M10.3|H2-M10.1|H2-M2|H2-M9|H2-Q1|CTSE|H2-Q10|H2-T22|H2-T24|H2-T3|H2-M10.4|H2-M11|H2-M1|H2-M…	GOBP_ANTIGEN_PROCESSING_AND_PRESENTATION	1.7843	0.0176
GM8909|MARCHF1|UNC93B1|H2-T10|H2-T23|CTSS|CLEC4A2|TRAF6|CLEC4A1|CLEC4A4|CLEC4A3|TAPBP|ERAP1|H2-D1|H2-K1|H2-M3|CD74|MR1|H2-BL|H2-OA|H2-OB|TAPBPL|IDE|TAP1|CTSL|TAP2|SLC11A1|BAG6|PYCARD|FCER1G|FCGR3|HFE|IFI30|FCGR1|PDIA3|AZGP1|MARCHF8|ABCB9|H2-Q2|H2-AA|H2-EB1|H2-EA|FCGR2B|H2-DMB1|H2-EB2|H2-DMB2|MFSD6|CALR|H2-DMA|H2-Q6|H2-M10.3|H2-AB1|H2-M10.1|H2-M2|H2-M9|TREM2|B2M|H2-Q1|CTSE|H2-Q10|H2-T22|H2-T24|H2-…	GOBP_ANTIGEN_PROCESSING_AND_PRESENTATION_OF_PEPTIDE_ANTIGEN	1.7821	0.0176
TFRC|ZBTB1|IFNA13|IFNA16|IFNE|IFNA15|IFNA12|ZFP36L1|CASP3|IL4I1|PRKCB|EZH2|IFNZ|MIR181B-1|IFNK|IFNA14|MIR181B-2|GM13271|GM13283|GM13272|GM13276|FOXP1|GM13277|GM13275|BAD|NSD2|TNFRSF4|BST1|CD28|SWAP70|RBPJ|TRP53BP1|PIK3CD|IL7|SYK|EXOSC3|TNFAIP3|CD19|IKZF3|VAV3|SLC15A4|BAK1|CD86|FCGR2B|LILRB4A|IL3|IRS2|AHR|PARP3|IL13|MIR150|SFRP1|MSH2|FOXP3|STAT5A|TYROBP|MSH6|PHB2|EXOSC6|TRAF3IP2|CARD11|BCL2|EPHB2|…	GOBP_B_CELL_ACTIVATION	1.7744	0.0195
TFRC|BAD|CD74|TLR4|CD40LG|NSD2|ATAD5|TNFRSF4|BST1|CD28|TRP53BP1|IL7|SYK|EXOSC3|VAV3|IL3|IRS2|WNT3A|BCL6|IL13|MSH2|STAT5A|RIF1|STAT6|EXOSC6|CARD11|IGHG1|IGHM|BCL2|IGHG2C|PPP2R3C|EPHB2|IGHG2B|ADA|TNFSF4|TBX21|IGHD|PNP|NOD2|IFNG|IL10|PTPRC|GPR183|TNFSF13B|CLCF1|TNFRSF13C|MLH1|KMT5C|CD81|NCKAP1L|CDKN1A|TGFB1|INPP5D|MMP14|IGHA|TRDV4|TRDC|TRBC1|TRBC2|IGLC1|IGLC2|IGLC3|NFATC2|IGKC|IGLL1|STAT5B|IGHV9-1|I…	GOBP_POSITIVE_REGULATION_OF_B_CELL_ACTIVATION	1.7711	0.0196
RAC2|RHOA|ALOX15|CDC42|ALKBH4|FCER1G|FCGR3|ITGAM|RAB31|ITGB2|FCGR1|LBP|MYH9|FCHO2|TIMD4|FCGR2B|XKR8|CHMP2A|F2RL1|TREML4|IGHG1|IGHM|IGHG2C|IGHG2B|IGHD|SYT11|SNX3|SNX33|SNX9|ITGA2|SMURF1|TIMD2|TREM2|APPL2|PLCG2|NCKAP1L|GATA2|IGHA|TRDV4|TRDC|TRBC1|GSN|TRBC2|IGLC1|IGLC2|IGLC3|IGKC|IGLL1|IGHV9-1|IGHV1-54|IGHV1-78|IGHV2-3|IGHV14-3|IGHV6-6|ARF1|IGHV1-62-2|IGHE|IGHG3|IGHV10-1|AGER|IGHV10-3|IGHV1-64|IGHV1…	GOBP_MEMBRANE_INVAGINATION	1.77	0.0189
TFRC|MCM3AP|EZH2|MIR181B-1|MIR181B-2|SIGLECG|FOXP1|H2-OA|H2-OB|CD40LG|NSD2|ATAD5|TNFRSF4|RNF8|CD28|SWAP70|XRCC4|CYREN|TRP53BP1|EXOSC3|TNFAIP3|ATM|SLC15A4|CD86|H2-EA|FCGR2B|LILRB4A|H2-EB2|TRAV6D-6|TRAV12D-1|TRAV12D-2|TRAV12-2|TRDV2-1|TRAV6-7-DV9|TRAV6N-5|TRAV6N-7|IL33|TRAV16N|TRAV6-4|TRAV6-5|BCL6|IGKV3-1|IGKV3-7|IGKV6-15|IGKV6-20|IGKV1-117|IGLV1|TRAV16|IGKV4-79|PARP3|IGKV8-19|IGKV4-57|IL13|IGKV4-7…	GOBP_IMMUNOGLOBULIN_PRODUCTION	1.747	0.0278
PLD4|MESD|CD47|RAC2|BCR|ALOX15|CLN3|PIP5K1C|PSG18|PROS1|CDC42|ATG3|CYBA|ANXA1|TLR4|PIP4P2|TYRO3|NR1H3|HMGB1|ABR|TAFA4|TICAM2|FCER1G|LETMD1|FCGR3|ITGAM|RAB31|ITGB2|MEX3B|FCGR1|LBP|IL2RB|MYH9|SYK|PSG23|VAV1|CAMK1D|SRPX|RAB14|SIRPB1C|SFTPA1|C2|TUB|SIRPB1A|MARCO|GM5150|PEAR1|TIMD4|SIRPB1B|GM9733|DYSF|FCGR2B|CD209B|MERTK|RAB7|MBL1|MBL2|TUSC2|XKR8|JMJD6|TM9SF4|APPL1|F2RL1|LYAR|TYROBP|PSG22|TREML4|CEBPE…	GOBP_PHAGOCYTOSIS	1.7373	0.0338
FCER1G|FCGR3|IFI30|UNC93B1|FCGR1|CTSS|CLEC4A2|TRAF6|CLEC4A1|CLEC4A4|CLEC4A3|TAPBP|H2-AA|H2-EB1|H2-EA|FCGR2B|H2-K1|H2-M3|H2-DMB1|CD74|H2-EB2|H2-DMB2|MFSD6|H2-DMA|H2-AB1|H2-OA|H2-OB|B2M|CTSE|TAP1|TAP2|CLEC4B1|PIKFYVE	GOBP_ANTIGEN_PROCESSING_AND_PRESENTATION_OF_EXOGENOUS_PEPTIDE_ANTIGEN	1.7239	0.0409
CD81|BCL3|TNF|PTPN6|IGHA|TRDV4|TRDC|TRBC1|TRBC2|IGLC1|IGLC2|IGLC3|IGKC|IGLL1|IGHV9-1|IGHV1-54|IGHV1-78|IGHV2-3|IGHV14-3|C1RL|IGHV6-6|IGHV1-62-2|C1QA|C1QB|C1QC|IGHE|C1RA|IGHG3|IGHV10-1|IGHV10-3|IGHV1-64|IGHV1-66|ZP3|IGHV1-19|IGHV1-56|IGHV1-52|C1RB|IGHV6-7|IGHV1-4|IGHV1-59|IGHV8-9|IGHV1-84|IGHV12-3|IGHV1-67|IGHV5-9|IGHV1-69|IGHV1-72|IGHV1-77|IGHV1-75|IGHV5-12-4|IGHV6-4|IGHV1-34|IGHV16-1|IGHV9-2|IGH…	GOBP_HUMORAL_IMMUNE_RESPONSE_MEDIATED_BY_CIRCULATING_IMMUNOGLOBULIN	1.7201	0.0427
TFRC|ZBTB1|KLRC1|KLRC2|SART1|KLRC3|ARID1A|ICOS|IL4I1|CD83|DNAJA3|KAT5|IL1A|CCDC88B|TACR1|CD5|SLC7A1|BAD|DHPS|ANXA1|EGR3|H2-OA|H2-OB|NSD2|ZP3|TNFRSF4|HLX|HMGB1|BST1|PPP3CA|CD28|CD4|IGF2|ZAP70|SMARCA4|TRP53BP1|CD3E|BTNL2|IL7|SYK|EXOSC3|VAV3|SIRPB1C|SIRPB1A|GM5150|IL23A|SIRPB1B|GM9733|CD86|ZBTB16|H2-EA|LILRB4A|IL3|H2-EB2|IRS2|KITL|MPL|ITPKB|LILRB4B|IL13|CD46|MSH2|FOXP3|STAT5A|TYROBP|EXOSC6|CD160|RAR…	GOBP_POSITIVE_REGULATION_OF_LYMPHOCYTE_ACTIVATION	1.7178	0.0436
TFRC|ZBTB1|KLRC1|KLRC2|KLRC3|WAS|IL4I1|MIR181B-1|SERPINB9G|MIR181B-2|ARG1|H2-M3|C1RL|MUC4|C1RA|H2-OA|H2-OB|NSD2|ZP3|KLRB1C|C1RB|KLRI2|TRPM4|KLRI1|HMGB1|CD28|SWAP70|FCER1G|IGF2|FCGR3|CLEC12B|FCGR1|IL18RAP|TRP53BP1|VAV1|KLRB1|EXOSC3|KLRB1A|KLRB1F|CD19|GFUS|IL23A|SLC15A4|9230019H11RIK|IL18R1|H60B|H60C|H2-EA|FCGR2B|LILRB4A|H2-EB2|CD96|MBL1|MBL2|AHR|PARP3|LILRB4B|C8B|CD46|GZMB|MSH2|FOXP3|STAT5A|MSH6|C…	GOBP_LYMPHOCYTE_MEDIATED_IMMUNITY	1.709	0.0489
PYCARD|FCER1G|MARCHF1|IFI30|UNC93B1|CTSS|TRAF6|MARCHF8|THBS1|H2-AA|H2-EB1|H2-EA|FCGR2B|H2-DMB1|CD74|H2-EB2|H2-DMB2|H2-DMA|H2-AB1|H2-OA|H2-OB|TREM2|B2M|CTSE|ARL8B|PIKFYVE	GOBP_ANTIGEN_PROCESSING_AND_PRESENTATION_OF_PEPTIDE_OR_POLYSACCHARIDE_ANTIGEN_VIA_MHC_CLASS_II	1.7048	0.0499
CD47|TULP1|IGHA|TRDV4|TRDC|TRBC1|TRBC2|IGLC1|IGLC2|IGLC3|IGKC|IGLL1|IGHV9-1|IGHV1-54|IGHV1-78|IGHV2-3|IGHV14-3|IGHV6-6|IGHV1-62-2|IGHE|IGHG3|IGHV10-1|IGHV10-3|IGHV1-64|IGHV1-66|IGHV1-19|IGHV1-56|IGHV1-52|IGHV6-7|IGHV1-4|IGHV1-59|IGHV8-9|IGHV1-84|IGHV12-3|IGHV1-67|IGHV5-9|IGHV1-69|IGHV1-72|FCGR3|IGHV1-77|IGHV1-75|IGHV5-12-4|IGHV6-4|IGHV1-34|FCGR1|IGHV16-1|IGHV9-2|IGHV14-4|IGHV3-4|IGHV13-2|COLEC12|…	GOBP_PHAGOCYTOSIS_RECOGNITION	1.7033	0.0499
FCER1G|FCGR3|IFI30|UNC93B1|FCGR1|PSME1|PSME2|CTSS|CLEC4A2|TRAF6|CLEC4A1|CLEC4A4|CLEC4A3|TAPBP|H2-AA|H2-EB1|H2-EA|FCGR2B|H2-K1|AP3B1|H2-M3|H2-DMB1|CD74|H2-EB2|H2-DMB2|MFSD6|H2-DMA|MR1|H2-AB1|H2-OA|H2-OB|B2M|CTSE|TAP1|CD1D1|TAP2|CD1D2|AP3D1|CLEC4B1|PIKFYVE	GOBP_ANTIGEN_PROCESSING_AND_PRESENTATION_OF_EXOGENOUS_ANTIGEN	1.6988	0.0532
STX11|HPS1|ZBTB1|RHBDD3|GATA3|KLRC1|IFNA13|KLRC2|IFNA16|IFNE|KLRC3|IFNA15|IFNA12|TOX|ELF4|ID2|LAMP1|JAK2|IFNZ|CD2|IFNK|IFNA14|SLAMF6|GM13271|GM13283|PRDX1|GM13272|GM13276|GM13277|GM13275|SP3|STAT5B|IL15RA|TCF3|KAT7|IKZF1|PRDM1|TYRO3|AXL|KLRK1|RASGRP1|KLRB1C|PIBF1|IL12A|IL12B|ITGB2|ITGB2L|TYK2|LEP|IL2RB|IL23A|SLAMF7|9230019H11RIK|IL18R1|LILRB4A|TICAM1|MERTK|HECTD1|TUSC2|RABL3|PBX1|SLAMF1|STAT5A|TY…	GOBP_NATURAL_KILLER_CELL_ACTIVATION	1.6758	0.0731
LILRB4B|CD81|RAB29|LAPTM5|EZR|LCK|LPXN|PTPN6|PRKCB|CD160|CYLD|KCNN4|NECTIN2|GPS2|CARD11|MALT1|FOXP1|PTPN22|THY1|RPS3|DUSP22|CCR7|LGALS3|FCRL5|ADA|SLA2|PRKD2|CMTM3|PTPN2|PRKCH|CD226|IKBKG|USP9X|RC3H1|TRAT1|STAP1|DUSP3|SH2D1A|LYN|UBASH3A|TESPA1|ELF1|PTPRC|BTNL2|CD22|CD19|USP12|PTPRJ|DGKZ|PRNP|LILRB4A|CBLB|GCSAM|PAWR|PLCL2|BCL10|BLK|RELA|BTN2A2|NFAM1|PHPT1|CD300A|SLC39A10|USP46	GOBP_REGULATION_OF_ANTIGEN_RECEPTOR_MEDIATED_SIGNALING_PATHWAY	1.6729	0.0747
PMS2|TFRC|MSH2|TNF|RIF1|PAGR1A|TGFB1|STAT6|EXOSC6|NECTIN2|IGHG1|FCER2A|6030468B19RIK|IGHG2B|TNFSF4|NSD2|CD40|XCL1|TBX21|ATAD5|CD226|CD28|HPX|HMCES|FCER1G|FCGR3|NOD2|IFNG|TNFSFM13|MAD2L2|PAXIP1|TNFSF13|FCGR1|TRP53BP1|PTPRC|LTA|KMT5B|EXOSC3|SHLD1|SHLD2|CLCF1|FCER1A|MLH1|KMT5C|GIMAP5|IL2|GIMAP3|TREM2|C3|IL4	GOBP_POSITIVE_REGULATION_OF_B_CELL_MEDIATED_IMMUNITY	1.6715	0.0749
TFRC|CD81|NCKAP1L|CDKN1A|IFNA13|IFNA16|CD24A|IFNE|CD79A|IFNA15|IFNA12|CASP3|INPP5D|IFNZ|IFNK|IFNA14|SIGLECG|GM13271|MZB1|GM13283|GM13272|GM13276|GM13277|NFATC2|GM13275|CD74|TCF3|TLR4|CD40LG|BMI1|RASGRP1|ATAD5|TNFRSF4|BST1|CD38|CDKN2A|MEF2C|IL7|CD19|IKZF3|ATM|VAV3|CTPS|FCGR2B|TSC2|TICAM1|IL3|IRS2|WNT3A|PTEN|IL2|PAWR|IL9|PLCL2|AHR|BCL6|IL9R|GAPT|TNFRSF13B|IL4|CD300A|SLC39A10|IL13|TYROBP|CD320|BTLA|…	GOBP_B_CELL_PROLIFERATION	1.667	0.0801
PMS2|TFRC|EXO1|MSH2|FOXP3|POU2F2|MSH6|NBN|RIF1|PAGR1A|RNF168|TGFB1|STAT6|EXOSC6|MIR181B-1|MIR181B-2|TRAF3IP2|IGHM|GCNT3|6030468B19RIK|FGL2|LIG4|H2-OA|H2-OB|CD40LG|BATF|TNFSF4|BTK|NSD2|AICDA|CD40|IL27RA|XCL1|TBX21|ATAD5|CRLF2|RNF8|NDFIP1|CD28|UNG|SWAP70|HMCES|THOC1|NOD2|ICOSL|XRCC4|IFNG|TNFSFM13|MAD2L2|PAXIP1|TNFSF13|TRP53BP1|APLF|PTPRC|KMT5B|EXOSC3|TREX1|SLC15A4|H2-AA|H2-EB1|H2-EA|SHLD1|H2-DMB1|H…	GOBP_IMMUNOGLOBULIN_PRODUCTION_INVOLVED_IN_IMMUNOGLOBULIN_MEDIATED_IMMUNE_RESPONSE	1.6436	0.0998
SOS1|SOX18|SOX9|NUMA1|TNF|SOX21|WNT10A|WNT10B|WNT5A|LAMC1|LRP4|ZMPSTE24|CDH3|DKK4|FERMT1|FOXN1|PLA2G10|NSUN2|TNFRSF19|SMO|MYSM1|NORAD|KRT17|MREG|HDAC1|NOM1|GSDMA3|APCDD1|DSG4|TRPC4AP|PIAS4|SOSTDC1|MSX2|ZDHHC21|NOTCH1|FUZ|KRT25|TRADD|MFSD12|PRSS8|PUM2|TRPS1|VANGL2|GORAB|PTGS2|RBPJ|TFAP2C|TGFB2|TRP63|CD109|INTU|KRT71|SAV1|DNASE1L2|KDF1|TMEM79|LGR4|FOXE1|ACVR1B|AKT1|ALX4|AP3B1|APC|ATP7A|BARX2|BCL2|C…	GOBP_SKIN_EPIDERMIS_DEVELOPMENT	-1.8064	0.0105
SFN|SRF|TFAP2B|TMPRSS13|HRNR|KDF1|FLG2|TMEM79|ATP6V1B1|GRHL3|ADCY6|AKR1B3|ANXA7|ALOXE3|ABCA12|AQP1|AQP2|AQP3|AQP4|AQP6|AQP7|AVP|CFTR|CLN3|EXT2|FA2H|FSHR|KRT16|SLC6A12|ALOX12|GHRHR|ALOX12B|IGF1|KRT1|BPIFA1|INPP5K|SCNN1A|SCNN1B|SCNN1G|LSR|SCT|ELOVL1|AKAP11|UMOD|WFS1|MLLT6|CLDN13|CLDN1|SCTR|CLDN4|TRPV4|AQP11|BPIFA5|PLEC|EXT1|STARD7|GRHL1|FLG|GBA|HDAC3|IL18|CDH1|TMPRSS11F|KLF4|TRP63|STMN1|UGCG|ACER1|…	GOBP_WATER_HOMEOSTASIS	-1.813	0.0097
SOS1|SOX18|SOX9|NUMA1|TNF|SOX21|WNT10A|WNT10B|WNT5A|LAMC1|LRP4|ZMPSTE24|CDH3|DKK4|FERMT1|FOXN1|PLA2G10|NSUN2|TNFRSF19|SMO|MYSM1|KRT14|FA2H|KRT16|NORAD|KRT17|MREG|HDAC1|NOM1|GSDMA3|APCDD1|DSG4|TRPC4AP|PIAS4|SOSTDC1|MSX2|ZDHHC21|NOTCH1|FUZ|KRT25|TRADD|MFSD12|PRSS8|PUM2|TRPS1|VANGL2|GORAB|PTGS2|RBPJ|TFAP2C|TGFB2|TRP63|CD109|INTU|KRT71|SAV1|DNASE1L2|TMEM79|GPRC5D|LGR4|FOXE1|ACVR1B|AKT1|ALX4|APC|ATP7A…	GOBP_MOLTING_CYCLE	-1.8653	0.0023
CSTDC5|CSTDC6|DSP|SPRR1A|SPRR3|STFA1|STFA2|STFA3|EVPL|CSTA1|CSTA2|BGN|DCN|EPB42|F13B|TGM1|FN1|TGM3|IVL|TGM2|THBS1|KRT10|TGM6|EGFLAM|ABCA7|PRSS34|TGM4|KRT1|TGM7|NDNF|MAMDC2|KRT2|SPOCK3|F13A1|TGM5|SPOCK2|STFA2L1|LOR|ANXA1|COL3A1|CSTA3|CSTDC4	GOBP_PEPTIDE_CROSS_LINKING	-1.938	0.0001
SFN|STARD7|GRHL1|SRF|FLG|TMPRSS13|GBA|HRNR|HDAC3|KDF1|FLG2|TMEM79|GRHL3|IL18|CDH1|ALOXE3|ABCA12|TMPRSS11F|KLF4|TRP63|STMN1|UGCG|FA2H|KRT16|ALOX12|ALOX12B|KRT1|ACER1|GAK|CYP26B1|MET|LSR|ELOVL1|CLDN13|CLDN1|CLDN4|PLEC|NCOR1|SCD1|PNPLA1|NCOR2	GOBP_REGULATION_OF_WATER_LOSS_VIA_SKIN	-2.0286	0
CSTDC5|CSTDC6|KRT83|NUMA1|KRT72|SHARPIN|OVOL2|KRT75|DSP|BCR|KRT5|KRT7|KRT82|ALOX8|ASAH1|ZFP36L1|CASP14|CASP3|CDH3|CYP27B1|OPN3|EPHA2|EVPL|EZH2|FOSL2|FOXN1|HOXA7|IL1A|IVL|MAFB|KRT10|KRT14|KRT16|KRT17|KRT36|KRT1|KRT86|KRT84|KRT2|KRT4|KRT6A|KRT6B|KRT8|DSG4|LATS1|LOR|ANXA1|UBN1|MADCAM1|FOXC1|MSX2|NCOA3|NOTCH1|PAX6|ETV4|PRKCH|PLEC|POU2F3|POU3F1|MED1|PPL|PPP3CA|ST14|PSAP|PTGS1|PTGS2|GRHL1|RBPJ|REG3A|RE…	GOBP_EPIDERMAL_CELL_DIFFERENTIATION	-2.2004	0
CSTDC5|CSTDC6|KRT83|NUMA1|KRT72|SHARPIN|OVOL2|KRT75|DSP|BCR|KRT5|KRT7|KRT82|ALOX8|ASAH1|ZFP36L1|CASP14|CASP3|CDH3|CYP27B1|OPN3|EPHA2|EVPL|EZH2|FOSL2|FOXN1|HOXA7|IL1A|IVL|MAFB|KRT10|KRT14|KRT16|KRT17|KRT36|KRT1|KRT86|KRT84|KRT2|KRT4|KRT6A|KRT6B|KRT8|DSG4|LATS1|LOR|ANXA1|UBN1|MADCAM1|FOXC1|MSX2|NCOA3|NOTCH1|PAX6|ETV4|PRKCH|PLEC|POU2F3|POU3F1|MED1|PPL|PPP3CA|ST14|PSAP|PTGS1|PTGS2|GRHL1|RBPJ|REG3A|RE…	GOBP_EPIDERMIS_DEVELOPMENT	-2.208	0
CSTDC5|CSTDC6|KRT83|NUMA1|KRT72|SHARPIN|OVOL2|KRT75|DSP|BCR|KRT5|KRT7|KRT82|ALOX8|ASAH1|ZFP36L1|CASP14|CASP3|CDH3|CYP27B1|OPN3|EPHA2|EVPL|EZH2|FOSL2|FOXN1|HOXA7|IL1A|IVL|MAFB|KRT10|KRT14|KRT16|KRT17|KRT36|KRT1|KRT86|KRT84|KRT2|KRT4|KRT6A|KRT6B|KRT8|DSG4|LATS1|LOR|ANXA1|UBN1|MADCAM1|FOXC1|MSX2|NCOA3|NOTCH1|PAX6|ETV4|PRKCH|PLEC|POU2F3|POU3F1|MED1|PPL|PPP3CA|ST14|PSAP|PTGS1|PTGS2|GRHL1|RBPJ|REG3A|RE…	GOBP_SKIN_DEVELOPMENT	-2.2244	0
CERS3|SFN|KRT83|KRT71|KRT72|SHARPIN|KRT81|KRT75|KRT88|KRT5|KRT7|KRT82|KRTAP6-5|HRNR|KAZN|CASP14|TMEM79|CDH3|CNFN|KRT80|ABCA12|EVPL|KRT76|GPRC5D|IL1A|KRT16|KRT17|KRT1|KRT86|KRT84|KRT2|KRT4|KRT6A|KRT6B|KRT8|LOR|PPL|SPRR1A|SPRR1B|SPRR2B|SPRR2D|SPRR2E|SPRR2F|SPRR2H|SPRR2I|SPRR2K|SPRR3|TGM1|TGM3|PPHLN1|KRT73|KRT79|SPRR4|CYP26B1|KRT90|KRT78|CDSN|KRT87|KRT77|KRT74|GM5414|GM5478	GOBP_KERATINIZATION	-2.272	0
CSTDC5|CSTDC6|KRT83|NUMA1|KRT72|SHARPIN|OVOL2|KRT75|DSP|BCR|KRT5|KRT7|KRT82|ALOX8|ASAH1|ZFP36L1|CASP14|CASP3|CDH3|CYP27B1|OPN3|EPHA2|EVPL|EZH2|FOSL2|FOXN1|HOXA7|IL1A|IVL|MAFB|KRT10|KRT14|KRT16|KRT17|KRT36|KRT1|KRT86|KRT84|KRT2|KRT4|KRT6A|KRT6B|KRT8|DSG4|LATS1|LOR|ANXA1|UBN1|MADCAM1|FOXC1|MSX2|NCOA3|NOTCH1|PAX6|ETV4|PRKCH|PLEC|POU2F3|POU3F1|MED1|PPL|PPP3CA|ST14|PSAP|PTGS1|PTGS2|GRHL1|RBPJ|REG3A|RE…	GOBP_KERATINOCYTE_DIFFERENTIATION	-2.387	0
LILRB4B|MAPK8IP1|WDFY4|NCKAP1L|HFE|IFNG|CD274|EOMES|TOX|CLEC4A2|CLEC4A1|CLEC4A4|CLEC4A3|CD244A|PTPN22|LILRB4A|IRF1|BCL2|GPR18|PSMB11|RUNX1|RUNX3|SOCS1|TNFSF8|SH3RF1|CRTAM|GIMAP1|OTUD5|SATB1|PAX1|VSIR|ZBTB7B|CBFB|CLEC4B1	GOBP_CD8_POSITIVE_ALPHA_BETA_T_CELL_ACTIVATION	1.8432	0.0137
ARMC5|RHOA|CLEC4A2|CLEC4A1|CLEC4A4|CLEC4F|ELF4|CLEC4A3|CD83|IL6RA|FOXP1|PRKCQ|H2-M3|ITCH|TNFSF8|ANXA1|PRDM1|ITK|TXK|HLX|ZBTB7B|HMGB1|CD28|PSAP|ZAP70|GLI3|CD3E|BLM|SYK|SEMA4A|IL23A|ZBTB16|IL18R1|LILRB4A|ITPKB|ENTPD7|BCL6|CLEC4B1|ARG2|LILRB4B|FOXP3|BCL11B|STAT6|ANKLE1|STOML2|TWSG1|CD160|BTLA|TARM1|CD244A|RARA|CARD11|PTPN22|AP3B1|ATP7A|BCL2|SPN|RUNX1|TNFRSF14|RUNX3|TMEM98|CCR2|CCR7|ADA|TNFSF4|ZFP35|…	GOBP_ALPHA_BETA_T_CELL_ACTIVATION	1.7542	0.0248
TNFSF18|SRF|FOXP3|ZAP70|BCL11B|STK11|BRAF|CD3E|PTPRC|TOX|IL6|STAT3|TGFB1|STAT6|CD3G|CYLD|IL6RA|MTOR|FOXN1|LY9|SLAMF6|IRF4|IL23A|CD74|CD3D|THEMIS|BCL2|DOCK2|SPN|H2-DMA|ITPKB|SKINT1|BATF|OTUD5|TBX21|CD1D1|CTSL|PTPN2|LOXL3|IL4|SHH	GOBP_POSITIVE_T_CELL_SELECTION	1.6978	0.0528
TNFSF18|SRF|FOXP3|BCL11B|STK11|GATA3|TOX|IL6|RHOA|STAT3|TGFB1|STAT6|CD3G|CYLD|IL6RA|FAS|FOXN1|LY9|SLAMF6|IRF4|CARD11|CD74|CD3D|BCL2|DOCK2|SPN|SKINT1|CCR7|BATF|OTUD5|TBX21|CD1D1|CTSL|PTPN2|LOXL3|CD28|MINK1|CD4|ZAP70|BRAF|GLI3|CD3E|PTPRC|SYK|IL15|MTOR|JAG2|IL23A|THEMIS|H2-DMA|ITPKB|AIRE|ATG5|BTNL1|BTNL6|IL4|SHH	GOBP_T_CELL_SELECTION	1.6833	0.0657
ARMC5|NCKAP1L|BCL3|GATA3|EOMES|TOX|RHOA|TGFB1|CD83|IL6RA|NLRP3|JAK3|LY9|SLAMF6|IRF4|IL4RA|MALT1|FOXP1|FUT7|PRR7|TNFSF8|ANXA1|PRDM1|ITK|TXK|CD1D1|HLX|LOXL3|ZBTB7B|HMGB1|PSAP|MIR326|ZAP70|NFKBIZ|IL2RG|IL12B|NFKBID|GLI3|NKX2-3|TCF7|BLM|SYK|RPL22|SMAD7|IL27|MTOR|SEMA4A|IL23A|ZBTB16|IL18R1|LILRB4A|ITPKB|CCR6|IL2|ENTPD7|BCL6|SATB1|PTGER4|IL4|LILRB4B|TNFSF18|FOXP3|BCL11B|IL6|STAT3|STAT6|ANKLE1|RARA|MIR3…	GOBP_ALPHA_BETA_T_CELL_DIFFERENTIATION	1.6659	0.0796
KRT83|KRT71|KRT72|KRT81|KRT75|DSP|KRT88|KRT5|KRT7|KRT82|KRT80|EVPL|KRT76|KRT9|KRT10|KRT14|KRT16|KRT17|KRT36|KRT1|KRT86|BFSP2|KRT84|BFSP1|KRT2|ATP8A2|DES|KRT4|GFAP|KRT6A|AGFG1|KRT6B|KRT31|KRT8|KRT13|KRT15|KRT19|KRT32|KRT33B|KRT34|MTM1|NEFL|NEFM|PKP1|PRPH|KRT25|VIM|EPPK1|PLEC|INA|KRT39|DNAJB6|NEFH|PPL|KRT40|KRT35|KRT20|PKP2|KRT42|KRT33A|KLHL24|KRT23|FLG|TCHH|FAM83H|RAF1|ARHGEF28|ATXN3|MACF1|ATF2|DS…	GOBP_INTERMEDIATE_FILAMENT_BASED_PROCESS	-2.0984	0
KRT83|KRT71|KRT72|KRT81|KRT75|DSP|KRT88|KRT5|KRT7|KRT82|KRT80|KRT76|KRT9|KRT10|KRT14|KRT16|KRT17|KRT36|KRT1|KRT86|BFSP2|KRT84|BFSP1|KRT2|DES|KRT4|GFAP|KRT6A|AGFG1|KRT6B|KRT31|KRT8|KRT13|KRT15|KRT19|KRT32|KRT33B|KRT34|MTM1|NEFL|NEFM|PKP1|PRPH|KRT25|VIM|EPPK1|PLEC|INA|KRT39|DNAJB6|NEFH|KRT40|KRT35|KRT20|PKP2|KRT42|KRT33A|KLHL24|KRT23|FLG|TCHH|KRT27|KRT73|KRT79|KRT90|KRT78|KRT87|KRT77|KRT74|GM5414|G…	GOBP_INTERMEDIATE_FILAMENT_ORGANIZATION	-2.1053	0
ENO1B|PPARGC1A|VCP|BCL2L1|MYC|MAP2K1|STAT3|PPARA|PRKN|NDUFC2|TREM2|ENO1|TAFAZZIN|HNF1A|IL4|PID1	GOBP_POSITIVE_REGULATION_OF_ATP_BIOSYNTHETIC_PROCESS	1.7062	0.0505
NDUFA3|DNAJC30|NDUFC1|NDUFS1|NDUFA12|NDUFB3|MYC|NDUFB7|ATP5E|NDUFA6|SLC25A13|NDUFA13|STAT3|TGFB1|NDUFB4|ALDOA|NDUFB2|ENO1|NDUFA9|STOML2|NDUFA5|TAFAZZIN|NDUFB10|NDUFA11|ATP5H|NDUFV3|PKM|PID1|AK4|PARP1|AK3|ENO1B|AK9|NDUFAB1|NUDT2|SDHD|PPARGC1A|VCP|LDHD|BCL2L1|NDUFA2|ATP5A1|HNF1A|NDUFS2|NDUFS4|SPHK2|UQCC3|ATP5J|ALDOART1|ATP5G1|NDUFS3|ALDOART2|ATP5L|PRKN|ATP5G2|NDUFC2|DMAC2L|DGUOK|ATP5B|NDUFV1|NDUFS8…	GOBP_ATP_BIOSYNTHETIC_PROCESS	1.6451	0.0993
HAS2|KLF9|SFN|MDK|NOTCH2|PRKD1|BCL11B|PTPRK|SNAI2|OVOL2|STXBP4|ZEB1|IFT52|IFT74|CRNN|SRSF6|SLURP1|IFT80|KDF1|ZFP36L1|IFT57|LRG1|IFT122|CDH3|IFT172|CTSL|EPPK1|MED1|FGF10|FGF7|FGFR2|REG3A|REG3G|TGM1|TRP63|VDR|KIF3A|YAP1|ZFP36|CD109|NFATC1|OVOL1|PTCH1|INTU|CASK|IFT88|TWIST2|EFNB2|IRF6	GOBP_REGULATION_OF_KERATINOCYTE_PROLIFERATION	-1.7193	0.0637
HAS2|KLF9|SFN|MDK|NOTCH2|PRKD1|BCL11B|PTPRK|SNAI2|OVOL2|STXBP4|ZEB1|SDR16C5|IFT52|KLK8|IFT74|CRNN|SRSF6|SLURP1|IFT80|KDF1|SLURP2|ZFP36L1|IFT57|LRG1|IFT122|CDH3|FERMT1|IFT172|WNT16|KRT2|CTSL|EPPK1|MED1|FGF10|FGF7|FGFR2|REG3A|FST|REG3G|TGM1|TRP63|VDR|KIF3A|YAP1|ZFP36|CD109|NFATC1|OVOL1|PPARD|PTCH1|INTU|CASK|CDH13|IFT88|TWIST2|EFNB2|EREG|IRF6	GOBP_KERATINOCYTE_PROLIFERATION	-1.8316	0.006
SLAMF1|ISG15|TLR8|BCL3|TNF|CEBPG|IL1B|WNT5A|CD160|JAK2|CD2|CD244A|SLAMF6|PTPN22|IL1R1|H2-M3|MIR21A|IL21|RUNX1|MIR155|HRAS|CCR2|ZFPM1|TLR4|CD40LG|CRTAM|SLC7A5|TNFSF4|TXK|KLRK1|IL27RA|RASGRP1|ZP3|CD1D1|FZD5|IL12RB2|TNFSF9|SLC11A1|CD226|HAVCR2|TICAM2|KLRE1|CYRIB|PYCARD|SCRIB|RAET1D|ARID5A|ULBP1|IL12A|IL12B|NRAS|ISL1|TYK2|CD3E|PDE4B|FADD|LTA|IFNAR1|TRIM27|FLT3|IL18|SASH3|PDE4D|IL27|IL23A|APP|CD27|CD1…	GOBP_POSITIVE_REGULATION_OF_INTERFERON_GAMMA_PRODUCTION	1.7167	0.0427
ISG15|CD47|TLR8|LAPTM5|BCL3|GATA3|TNF|CEBPG|EOMES|WNT5A|RIPK3|JAK2|CD2|SLAMF6|H2-M3|MIR21A|TCIRG1|HRAS|ZFPM1|TLR4|CD40LG|SLC7A5|ITK|TXK|AXL|KLRK1|RASGRP1|ZP3|CD1D1|VSIR|FZD5|TNFSF9|HMGB1|IL1RL1|TICAM2|CYRIB|ZG16|SCRIB|IL12A|IL12B|NRAS|ISL1|TYK2|IL18RAP|CD274|CD3E|PDE4B|RNF19B|LTA|PDE4D|NR1H4|IL27|IL23A|CD14|TLR3|IL23R|IL18R1|TLR7|PRNP|C1QBP|LILRB4A|DDIT3|CD96|IL2|IL33|CARMIL2|F2RL1|LILRB4B|TNFSF1…	GOBP_INTERFERON_GAMMA_PRODUCTION	1.654	0.0954
TLR8|DDX58|IFIH1|NMB|FLT3|ZC3HAV1|MMP12|MAVS|SETD2|DHX36|PTPN22|D1PAS1|TLR3|CHUK|TLR7|STAT1|DDX3X|IRF7|DHX9|IRF3|NMBR|TBK1|TLR4|HSPD1|HMGB1|TLR9	GOBP_POSITIVE_REGULATION_OF_INTERFERON_ALPHA_PRODUCTION	1.8124	0.0112
TLR8|DDX58|IFIH1|NMB|FLT3|ZC3HAV1|MMP12|PTPRS|TREX1|MAVS|SETD2|DHX36|PTPN22|D1PAS1|TLR3|CHUK|TLR7|STAT1|AP3B1|DDX3X|NMI|IRF7|DHX9|NLRC3|IRF3|NMBR|TBK1|TLR4|GBP4|AP3D1|HSPD1|HMGB1|HAVCR2|TLR9	GOBP_INTERFERON_ALPHA_PRODUCTION	1.7265	0.0406
MYC|PRKN|NDUFC2|AKT2|STOML2|GRIA1|MFN2|NNT|GLRX|UCN3|AKT1|PIAS3|VCP|DRD1|BAD|MTLN|TMEM135|SLC34A1|MFN1|GIMAP5|GIMAP3|GSK3B|HNF1A|BID|ANK3|TCL1|CTNS	GOBP_POSITIVE_REGULATION_OF_MEMBRANE_POTENTIAL	1.7958	0.0154
WDFY1|PIK3AP1|TASL|NINJ1|CAV1|TREML4|LBP|CD300LD3|PELI1|SLC15A4|TIRAP|PTPN22|D1PAS1|TLR3|DDX3X|TLR5|IFI35|FLOT1|PJA2|CYBA|NR1H3|TLR1|TLR2|RSAD2|RTN4|MFHAS1|HMGB1|LTF|F2RL1|TLR9	GOBP_POSITIVE_REGULATION_OF_TOLL_LIKE_RECEPTOR_SIGNALING_PATHWAY	1.7688	0.0183
ATF7|PIK3CG|STK4|BCL2L1|ARF6|CASP6|ATF2|KRT8|RB1|KRT18|PPARA|LIMS1|STK3|MTCH2|GSK3B|PRKAA1|BID|FAS|IGF1R|ADAR|CASP8|GSN|CFLAR	GOBP_HEPATOCYTE_APOPTOTIC_PROCESS	1.6882	0.0615
PARP9|PYCARD|CCL5|DDX58|EIF2AK4|IL12B|TREML4|CREB3|PML|ERCC6|ZDHHC1|IL27|ZDHHC11|MAVS|TRAF3IP2|IL23A|PTPN22|TOMM70A|IL23R|STAT1|CGAS|TRIM44|AIM2|IL12RB1|PQBP1|DTX3L|STING1|ZC3H12A|TRIM6|SIN3A|IL4|SELENOK|HSP90AA1	GOBP_POSITIVE_REGULATION_OF_DEFENSE_RESPONSE_TO_VIRUS_BY_HOST	1.6523	0.0962
KLF2|SH2B3|ZBTB7A|LYAR|SRF|CITED2|SLC11A2|RHAG|RHD|RPS6|SLC4A1|SOX6|TAL1|TRIM58|BRD1|ADGRF5|FLVCR1|PTBP3|ANKLE1|L3MBTL3|ARID4A|SLC25A40|TMOD3|ABCB10|MAEA|FAM210B|ADGRF4|PLA2G10|EPB42|BAP1|JMJD6|HBA-A2|ALAS1|ALAS2|ANK1|BCL6|BPGM|DMTN|EPO|G6PD2|G6PDX|GATA1|MED1|HBA-A1|HBA-X|HBB-BS|ERCC2|KLF1	GOBP_ERYTHROCYTE_DEVELOPMENT	-1.7292	0.0532
WNT5A|SEMA3D|NRP1|PLXNA3|RYK|SEMA3A|SEMA3B|SEMA3C|SEMA3E|SEMA3F|SEMA4A|SEMA4B|SEMA4C|SEMA4D|SEMA4F|SEMA5A|SEMA5B|SEMA6A|SEMA6B|SEMA6C|SEMA7A|SLIT1|SEMA6D|SEMA3G|WNT3|WNT3A|SEMA4G	GOBP_NEGATIVE_REGULATION_OF_AXON_EXTENSION_INVOLVED_IN_AXON_GUIDANCE	-1.7339	0.0515
SFN|FGF10|RBPJ|SNAI2|OVOL2|CDKN2C|CEBPA|FBLN1|GLI3|MEN1|NFIB|SEPTIN4|RARG|KDF1|FGF2|RARB|NR2E1|TRP53|WNT11|AY074887|FERMT1|CD109|NF1|NFATC1|OVOL1|PTCH1|IRF6	GOBP_NEGATIVE_REGULATION_OF_STEM_CELL_PROLIFERATION	-1.7349	0.0539
SPDEF|TIGAR|SOX9|GSDMC2|MIR203|MIR7-2|MIR7-1|SAV1|YIPF6|C1GALT1|GATA6|CDH1|YAP1|NKX3-2|PRDM1|KLF5|DICER1|CBFA2T2|CDX2|FZD5|GATA4|GATA5|HIF1A|HOXA5|IL6ST|PTK6|SRC	GOBP_INTESTINAL_EPITHELIAL_CELL_DIFFERENTIATION	-1.7758	0.0208
